# Supplementary material for: Gene expression profile of HCT-8 cells following single or co-infections with Cryptosporidium parvum and bovine coronavirus
Source: Sci Rep. 2023 Dec 13;13:22106. doi: 10.1038/s41598-023-49488-1 (PMC10719361; doi:10.1038/s41598-023-49488-1)
Supplement: Supplementary file 15 — Supplementary Information 15. [file 41598_2023_49488_MOESM15_ESM.xlsx]

## Sheet: 1
Supplementary Table S3: Differentially expressed genes (DEGs) mapped to Homo sapiens found in each of the comparisons analysed in the present work and included in the Venn diagrams.
DEGs present exclusively in coinfected cells at 24 hpi (n=78)	DEGs present exclusively in Virus infected cells at 24h (n=15)	DEGs present exclusively in Cryptosporidium infected cells at 24 hpi (n=26)	DEGs common between Coinfection, virus and crypto at 24h (n=2)	DEGs common between coinfected cells and virus infected cells at 24 hpi (n=68)	DEGs common between coinfected cells and Cryptosporidium infected cells at 24 hpi (n=2)	DEGs common between virus-infected and Cryptosporidium infected cells at 24 hpi (n=1)	DEGs common between "coinfection, virus, crypto at 72h (n=34)	DEGs only present in the coinfection setup at 72 hpi (n=811)	DEGs only present in virus setup at 72 hpi (n=808)	DEGs only present in Cryptosporidium exposed cells at 72 hpi (n=8)	DEGs present in both coinfection and virus at 72 hpi (n=5399)	DEG present in both coinfection setup and Cryptosporidium setup at 72h (n=6)	DEGs present in both Virus and Cryptosporidium setups at 72h
MAP3K14	VEGFA	PAQR6	EGR2	TNFRSF12A	ZNF460	MIR24-2	KLF6	ARHGAP33	RPAP3	CD58	TSPAN6	HIST1H1D	CCNC
PGM3	EGR1	KLHL11	JUN	HERPUD1	SNHG7		GADD45B	ALDH3B1	ZNF195	DUSP6	FUCA2	HIST1H3B	FASTKD1
USP36	NR4A1	MAP6D1		MXD1			BET1	PAF1	UBE3C	ZNF441	GCLC	C17orf96	FAM200A
DNAJC25,DNAJC25-GNG10	ZFP36	MT-ND6		KLF6			GOLT1B	VPS41	MLXIPL	RN7SK	NFYA	HIST1H1B	ITGAE
SLC2A3	DUSP2	MT-CO2		RASSF1			HBEGF	ARHGAP44	FUZ	AC092646.2	NIPAL3	KLF2
MAPK6	IER2	MT-CYB		PTGS2			CLK4	BAIAP3	RNF14	RP11-620J15.3	ENPP4	HIST2H2AC
XBP1	FAM84A	MT-ND2		EDN1			CRBN	NOX1	SRCIN1	RPPH1	CYP51A1
ESRP1	E2F6	MT-ND5		CXCL2			RGS2	MTMR11	SLC38A5	RMRP	CD99
NFKBIB	FOS	MT-CO1		PPP1R15A			CTGF	CXorf56	CPS1		AOC1
FKBP14	PCP4	MT-ND3		VCPKMT			IRF2BPL	HMGB3	AKAP11		SNX11
MAP3K8	CRELD2	MT-ND4		DNAJC3			DUSP1	CHPF2	CD44		ICA1
IL10RA	GPR89B	MT-ND1		FAM46A			EGR1	CLEC16A	SLC39A9		ALS2
PRDM4	SEPT7P2	MT-ATP6		HBEGF			EGR2	LIMA1	GRN		CFLAR
CEP85L	ADH1C	MT-CO3		ARRDC3			CENPK	BCAR1	PARP3		SLC7A2
AMOTL2	RP11-571L19.8	MT-ND4L		IL1A			FOSB	KIF1B	YTHDC2		SARM1
DNAJC27		GSTM2		COQ10B			ID1	ATP9A	TSPAN17		FKBP4
CLIP4		MTND2P28		RND3			ZFP36	EIF2AK2	VAMP3		CCDC132
MSH6		MT-ATP8		ERRFI1			IER3	RNF4	FOXN3		PDK4
UAP1		HIST1H2AM		GADD45A			DUSP5	HIPK2	KCNQ1		SLC25A13
PTBP2		hsa-mir-6723		CTGF			NEIL1	IPO5	ENTPD2		ST7
TNFAIP3		NEAT1		DUSP1			SIK1	OAT	FOXC1		HCCS
SGK1		MTND4P12		EREG			CYR61	NTN1	TAB2		PRSS22
NR4A3		MTATP6P1		GPCPD1			RHOB	PRR11	LAMC2		SKAP2
DUSP4		CTD-2651B20.3		DNAJB9			BTG2	WDR1	SNRNP40		CCDC109B
PARD6B		RP11-473M20.7		GDF15			IER2	FAM50A	CS		PRKAR2B
FOSB		RP6-99M1.2		ZMYM5			IGF2	ALDH3A2	BTBD1		MSL3
SESN2				IRAK2			COMMD8	SIDT1	ME1		BZRAP1
VIMP				REG4			FOS	CLASP1	FGFR2		WDR54
BHLHE40				LARP1B			TRIB1	SEMA3A	NEO1		CROT
IER3				DUSP6			ZNF77	ZNF37A	PDK3		IBTK
THUMPD2				SIK1			JUN	ACTB	PTPN3		MYCBP2
DUSP5				CYR61			AP1S2	TRAF4	EIF2B3		PDK2
TDG				RGS16			SOWAHC	DNAJC10	MGAT4A		LAMP2
CDR2				RHOB			C5orf54	USP33	ING3		YBX2
OSGIN1				CSRNP1				TNS1	MRPS34		MAP3K14
EPHA2				MANF				LRRC16A	TOP2B		SYNRG
TUFT1				EAF2				SRCAP	CAPZB		ZNF263
MCL1				SLC25A25				NDC80	PIAS2		TNFRSF12A
DUSP10				ANKRD1				BZW1	MID2		DLX6
PLK2				ZC3H12C				RNF13	RSBN1		MAP3K9
CREB5				SEC24D				LYRM2	STK17B		TTC22
NRBF2				LURAP1L				GSTP1	BCKDHB		USH1C
DCUN1D2				XDH				SF3B2	GRHL2		IFRD1
UBC				ATF3				RFX2	APLP2		COX10
TSC22D3				TIPARP				CNOT3	MYNN		ARSD
MPZL3				CXCL3				SLC4A11	MRPL28		ADIPOR2
CCNYL1				TCP11L2				LZTS3	PIR		PAFAH1B1
ZC3H12A				MIS12				FUS	ASAP3		MYLIP
PDP1				DDIT4				RBM41	SMOX		E2F2
PIGA				CDKN2AIP				MRPS33	C20orf194		PSMB1
SERTAD3				ZBTB43				GEMIN2	EBF4		JARID2
ZBTB49				IL8				DFNB31	DYNLL1		CDKL5
RP11-443P15.2				TM4SF1				PSMD8	SNX5		CDK11A
OVOL1				KRT20				MKNK2	ERP29		NADK
LONRF3				EIF2AK3				P2RX6	TGM1		CYTH3
FOSL1				NABP1				EIF3L	EPB41L4B		ADAM22
TSPYL2				FUT1				CENPM	BAMBI		CYB561
HIST1H1B				DDIT3				03-Sep	SCD		SPAG9
MAFF				ZFAND2A				TOM1	MARCH2		CELSR3
SPRY4				YOD1				GSKIP	PRODH		AASS
PEAR1				INSIG1				CINP	SEPT3		MPND
ZNF527				MIR22HG				PFDN4	ARSA		CRY1
ZNF699				TSC22D2				PQBP1	CGRRF1		IL32
YRDC				SERTAD1				FNDC3A	TMED8		RPS20
HRH1				FICD				SLC7A5	CTSZ		BAZ1B
HIST1H2AG				FBXO16				STX4	NDUFAF5		UQCRC1
ZNF165				MRPS31P5				TRIP4	ACTR5		STARD3NL
RN7SK				RP11-383J24.1				NIPAL2	MYL12A		CD9
HSP90B3P								EMC2	MOSPD1		PHF7
RAB12								ZC2HC1A	TIMP1		SEMA3G
ZSCAN12P1								SGTA	KLF5		IDS
RP11-61N20.3								PLEKHA8	TSC22D1		ZNF200
LARP1BP1								CASP2	MAPK3		HFE
RP5-1011O1.2								PSMA2	GDPD3		TCEB3
AC093106.5								TFAM	PARD6A		BTBD7
RP11-443N24.1								TADA2A	NDRG4		MKS1
DNAJC8P1								2022-09-04	COTL1		ABHD5
RP5-850E9.3								VAT1	PTOV1		PLAUR
								YWHAE	AURKC		ANLN
								OCIAD1	TIMM50		RABGAP1
								EHD1	DYRK1B		PPP5C
								CBL	APLP1		MAP4K3
								ARPC3	MEGF8		BRCA1
								OAS3	RPL18A		MBTPS2
								NUP107	IQCE		MAP4K5
								CNOT2	EVX1		PSMC4
								KRR1	CYP3A5		MAN2B2
								RAB35	DDX50		PGM3
								TDP2	SEPT4		CLK1
								PPARD	KPNB1		GPRC5A
								UNC93A	NPR3		TACC3
								MDFI	TCERG1		ACPP
								GMDS	DPYSL3		MDH1
								TTK	PDGFRB		YAF2
								SLC29A1	SLC35F5		CHDH
								DAP	SF3B14		IL20RA
								MRPS27	GPD2		TTC27
								SUB1	SRSF7		PRDM11
								CPEB4	SDC1		SYT13
								NIT2	SFPQ		CD74
								RNF7	ZBTB17		ZRANB1
								ECT2	MRPS15		ZFP64
								MAPKAPK3	TXNIP		SAMD4A
								TNNC1	RCN2		MRE11A
								PPM1G	RAD23B		PLEKHB1
								DCAF17	RBM25		SERPINB1
								ORC4	DNMT3A		RTFDC1
								HDAC1	UFM1		RNF10
								CAPZA1	SOCS2		RB1CC1
								SRM	RNF2		ALAS1
								APH1A	CCDC91		BIRC3
								DPH5	SRSF6		GLRX2
								MYL12B	MED20		ABCC2
								WDR35	EFNB2		PLEKHO1
								GDA	SEPT6		GCLM
								SET	FOXA2		UBR2
								KBTBD7	MCF2L		DEPDC1
								NR2C1	RHOT1		CCDC28A
								FABP3	GNAZ		HSF2
								ODF2L	CHAC1		TOMM34
								PMS2	PRKCSH		SEC63
								ZC3H13	ZNF557		POU2F2
								C12orf44	C16orf13		TBPL1
								MORF4L2	C19orf66		ARNTL2
								TTC21B	RBM39		BCLAF1
								LYPD3	ZNF428		NUP160
								SIRT5	COX4I1		BAK1
								MT1G	TNS4		FAM13B
								06-Sep	CLUHP3		CENPQ
								PSD4	NUP210		ARID4A
								C3	UTP3		TSSC1
								UBA2	POLR3F		IFT88
								COX6B1	CDK8		ABCF2
								NR1D1	AMPD3		FUT8
								MACF1	EMP1		UHRF1
								POT1	RINT1		MAP2K3
								PRKRIP1	MDFIC		TMSB10
								FLNC	KLHL36		RNF19A
								AP1M2	TAF5L		DEPDC1B
								SLC6A8	TMBIM1		NSMAF
								TBC1D5	CHST12		TIMP2
								FCRLA	TBRG4		CUL3
								PTCD3	2022-03-07		USP2
								MRPL35	TXN		NSUN2
								GPALPP1	ST6GALNAC4		FBXO42
								PTGFRN	APTX		PI4K2B
								SLC43A3	TMEM8B		BOD1L1
								PSAT1	RPS6		MAT2B
								ORC3	CMTR1		TRIO
								CDK4	FLOT1		CDH1
								DNAJB2	FAM8A1		SOX30
								DRAM1	MYO7A		PHLPP2
								MTHFS	ARRB1		PQLC2
								MRPL47	CREBZF		INPP4A
								07-Mar	GTF2B		LSG1
								DNAJC1	ATAD1		AIFM2
								LRRC8A	TIMM23		RETSAT
								ANP32B	PPIG		ADRB1
								NOV	COX17		CNTLN
								RNF38	BBS7		HSPA5
								TAF8	2022-09-11		OFD1
								YAP1	LMBR1L		WDR37
								NUSAP1	PELI2		CTPS2
								DBT	NAA30		ARAP2
								HADHB	TLE3		CC2D2A
								ACTR2	TGFB1I1		RRM2B
								RPS24	SCRN2		ZNF800
								11-Sep	ZNF593		SNX29
								CENPE	PSMA5		MRPS10
								ETNK1	HDGF		H6PD
								KLRG1	GOLPH3L		TNFRSF9
								ETFA	PYCR2		CLPTM1L
								FANCI	SETD7		NEDD4L
								TP53	MDH2		ARHGEF5
								CBX8	UHRF2		MCUR1
								MBD1	MRRF		HERPUD1
								DPP9	RPL7A		PIK3CB
								ATHL1	EIF4EBP2		RRP12
								SCYL1	MKI67		FNIP2
								WTIP	CAPN5		MSMO1
								CTU1	INTS4		FSTL4
								ARHGEF19	MTA2		LAMA3
								DMRTA2	SOGA1		TRAPPC3
								SERBP1	MPP7		PHPT1
								MGST3	CCT5		ARID4B
								SNX27	SRFBP1		SDCCAG8
								ANP32E	ENAH		HHAT
								GABPB2	OXA1L		RELT
								EPHX1	RMND1		GALC
								PHIP	CDK20		CYFIP2
								ABRACL	PCGF6		GINM1
								DYNLT1	MAPK13		USP36
								C7orf26	AASDH		C4orf27
								AC004453.8	TMEM164		ZNF280C
								TMEM209	SLC34A2		IL17RB
								EBP	C12orf43		GYG2
								OGT	ELK4		SOAT1
								AK3	EDA		PRDM1
								REXO4	DMTN		PITHD1
								ASB6	ADPGK		SEC61A1
								FAM171A1	ZNF362		ATP2B4
								TCF7L2	ZDHHC12		RIOK2
								LIN7C	CRTC2		YIPF1
								HYOU1	GMEB1		NDC1
								DOCK1	SCNN1D		UNKL
								RAD9B	C1orf74		PARP12
								ACAD8	FBXO41		TARBP1
								PTPN14	FABP1		MXD1
								ANKRD22	RPL9		DNAJC25,DNAJC25-GNG10
								SCOC	ARHGEF3		SLC2A3
								CETN3	WDR82		YBX3
								TRIP12	STARD4		CCAR1
								MCOLN2	KIAA1430		PIGV
								GDPD1	2022-09-08		MRPS35
								C6orf57	KDM1B		SFSWAP
								TRIM11	STRBP		MON2
								ATP5J	SLC16A9		CDH3
								SKA1	REEP3		GPBP1
								FBXL18	GHITM		WAPAL
								C9orf85	TMEM41B		APPBP2
								MED7	CCDC68		CA11
								ANKRD9	CDC42EP5		LIMCH1
								SFR1	ZNF444		TM7SF3
								C14orf2	NDUFV1		SPA17
								FBRS	ITFG3		ATP2C2
								NECAP2	ABCA3		CDON
								TAB3	SCARA3		TAF2
								LDLRAP1	ZSWIM1		RFXANK
								WASF2	FEM1B		CTSA
								COPG2	CCDC126		SLC12A2
								RNF166	MMGT1		ANKS1A
								NAE1	TAPT1		NTHL1
								PDE9A	SLC30A1		UHRF1BP1
								ST6GALNAC6	SOCS5		GNAI3
								SHC1	ZNF318		WDR3
								ZFPL1	C20orf196		PKN2
								PDZK1IP1	BSG		DGKA
								FUBP1	HINFP		ERBB3
								LRRIQ3	MRP63		KARS
								BPNT1	FAM86B3P		PDIA5
								BROX	EHBP1L1		TBC1D22B
								DUSP19	C1QTNF1		SPEN
								INHBB	2022-03-03		MAP2K4
								MRPS18C	LEMD3		TMEM206
								HIPK1	SLC16A13		SLK
								ATP1A1	MSL2		COL17A1
								SERPINI1	PTDSS2		GSTO2
								COX18	ATR		PRKCQ
								ZNF513	PARL		ASB1
								KIF15	AGTRAP		FAM107B
								DTX3L	RPS3AP5		MTHFD2
								SMIM12	CTD-2192J16.15		FOXJ2
								KLF15	CTNNBIP1		DIP2B
								BAP1	ARMC10P1		KDM4A
								PRKCD	TMEM52		ASPM
								CAMP	TAF7		ZNRD1
								GPX8	MRFAP1L1		ZBTB11
								RICTOR	AURKB		GOLGA5
								08-Sep	HTR1D		MSANTD3
								PTTG1	APOBEC3B		IDI1
								SPIDR	PHC1P1		TRAM1
								OSR2	D2HGDH		PHKA1
								PSIP1	CMTR2		PKM
								HGSNAT	DHTKD1		DHX29
								RPL36AL	TMEM45A		DNTTIP2
								QSOX2	MRPS23		METTL22
								SNAPC4	TNFSF15		TP53BP1
								SERPINB8	PHLDA2		RHOA
								FAM96B	ZNF329		IARS2
								PPIB	TRAPPC6B		ROGDI
								TAC3	C1orf116		RASSF1
								MVD	CAMK1D		FGFR3
								CYP2S1	GAS6		TFE3
								ZNF526	SMDT1		TBC1D25
								DAPK3	PI4KAP2		INPP5A
								RILP	RP11-347C12.2		PSME4
								ANGPTL4	KREMEN1		ERLEC1
								CDK2AP2	CMSS1		PPP2R5B
								ZNF598	FOXO4		MAST4
								RAB26	BRI3BP		NUCKS1
								VPS37C	MANEAL		DNAJA2
								SNRNP48	SH3BGR		BCL3
								AHCYL1	PSMD13		GAL
								TMEM129	LAMP1		CLEC2D
								UBE2V2	POLR1D		MAOB
								RAB24	RPS23		RORA
								PLEKHA2	ARAP1		KIAA1107
								ZNF768	TMEM232		HES2
								RPS9	AKR1C1		ATP1B3
								ZNF672	KCNJ11		MAPK6
								TMEM126A	TCEA1		IKBKAP
								HOPX	HIST1H1C		NUCB2
								KLF11	TPRG1		PFN2
								ZNF738	NHS		SLC44A1
								PDP2	SLC38A3		FSTL3
								RHOD	SUMO2		JMJD6
								03-Mar	ZNF124		ST6GALNAC1
								SOCS7	ZNF502		WIPI1
								ZBTB4	MRPL21		AP3M2
								ZCCHC12	PARVA		PABPC1
								SLC29A2	RPS26		C16orf80
								BRMS1	KIF13B		PTPN21
								C3orf33	RPL12		ATP2B1
								RPS6KB2	VPS13A		MAP4K4
								BAIAP2	MIER1		RPL31
								AIM1L	C9orf96		ARHGAP10
								SPHK1	KIAA0753		LMCD1
								SLC35G1	CCDC162P		DAZAP1
								RPL37AP8	GPRIN2		HLTF
								MUC20	GNB2L1		CYBRD1
								SLC38A9	SNX2		RDH11
								FAM109B	MT1M		PTPN18
								PDDC1	HMGB3P6		ASIC4
								TGIF1	SCAF8		AFF4
								PARD6G	CRIP1		HMMR
								EPM2AIP1	RP11-75L1.2		FBXW11
								RMI1	DDX47		DERL2
								TMEM107	RP6-218J18.2		AP1M1
								CYC1	TDPX2		PVR
								FARSA	IFI30		IKBKG
								SAMD4B	RP11-30P6.1		PANX2
								EIF2S3L	ISCA1P1		PDE8A
								SKIDA1	RPL5P18		CLCN4
								ZNF572	AC092106.1		SMARCE1
								POLR2A	ST13P6		KDM5A
								HSP90AA6P	RP11-53M11.2		PPP2R3A
								LSM10	TERF1P5		FERMT2
								IBA57	AC013717.3		CLNS1A
								SNRPE	AKR1B15		CA12
								MRPL41	ST13P19		NTN4
								CEP97	LYPLA2P1		PTPLAD1
								LIMK2	OST4		C19orf10
								URAD	RPL35AP21		TXK
								PRR14L	RPL4P5		TIPIN
								ZNRF3	RPL19P21		GTSE1
								OAF	RPS23P8		TTC38
								NCMAP	PABPC1P3		ACAT1
								INTS5	HLA-K		ZNF638
								DDX51	AP006216.11		SLC25A40
								METTL7A	RP11-416K24.2		MARK3
								POMK	RPL3P4		SLC25A3
								GNG2	ATG4AP1		FNDC3B
								BTN3A2	RPL34P27		FOSL2
								HPDL	ERVH48-1		KIFAP3
								TMSB4XP8	RPS4XP11		MCM6
								DNAH17	ZBTB22		BAZ2A
								HES4	VEZF1P1		UNG
								NKAIN2	EI24P2		FMO4
								AKR1C3	RPSAP15		SLC46A1
								NIF3L1	RP11-51L5.2		ACACB
								STK31	RPL5P23		GPATCH1
								WDR5	SETP14		NT5C2
								SPTSSB	RPL3P9		MCAM
								C17orf59	RP11-392P7.1		MBNL3
								ARID5A	RP11-14K2.1		NFKB2
								CASP4	RP11-436H11.1		IL4R
								HIST1H4C	MRPL33		POLD3
								KIAA1671	RPL3P3		UBE2A
								UAP1L1	ST13P15		GTF2I
								S100A10	OSTCP1		MAP2
								HIST1H2BF	CTB-47B8.1		LAMP3
								SGTB	CASC8		NEBL
								MRPL42	RP11-215G15.4		PIK3C3
								MGEA5	RP5-1009N12.1		N4BP2
								SH3BGRL2	NRBF2P4		C12orf5
								MT-ND6	SEPT10P1		TULP3
								MT-CO2	CTB-158E9.2		SYNJ2
								MT-CYB	RP11-195E2.4		EDN1
								MT-ND5	RP11-382M14.1		NRD1
								SELM	KLRC4-KLRK1		VDAC3
								CES1	RP11-424C20.2		PCM1
								MT-ND1	RP11-320M2.1		TP53INP2
								CIPC	RP11-641A6.9		TP73
								CAPZA2	RP11-350G24.2		TOLLIP
								SMG5	DNAJC19P9		CDH17
								GDI1	RP11-320A16.1		FKBP7
								AKT1S1	CTD-2267D19.3		SAR1A
								MROH6	RP11-690G19.3		CDC14A
								ZBTB48	CTD-2008P7.9		PAFAH1B3
								FBXO48	CTB-95D12.1		EPB41L2
								E2F4	RP1-74M1.3		STX7
								MT1A	RP11-686O6.2		KEAP1
								TMSB4X	NOTCH3		PTPRH
								SERPINB5	SF3A1		SMARCA2
								MT-ND4L	COL1A1		KIAA0020
								COX20P1	STEAP3		CNOT4
								HNRNPA3P6	TRPM6		PSEN1
								AC104306.1	NUDCD1		CLDND1
								KCTD11	NOL11		HSP90AA1
								ZNF891	ZNF7		RBL1
								C19orf38	ESAM		CXCL2
								RP6-159A1.2	PARS2		OSTM1
								APOL6	C3orf17		EXD2
								KRT8P45	RAET1E		PKP1
								HNRNPA1P48	RCCD1		DUSP12
								AC069213.1	CHST14		AACS
								MTND2P28	POLR1C		KIAA0141
								UQCRFS1P1	BPGM		CADPS2
								RPL37AP1	VANGL1		HSPB11
								RP3-327A19.5	TCEANC		ATP8B1
								SEC63P1	CACYBPP2		ME2
								HCG11	ZNF433		CCNT2
								SAR1P1	RP11-393N4.2		FAM135A
								LINC01125	AC011747.7		GEMIN5
								RPL41	CTD-3105H18.13		ZCCHC6
								FTH1P5	PIK3R2		PIBF1
								PA2G4P4	DHX32		TDRD3
								RP11-318C24.1	ZC3HC1		PDS5B
								RP11-175O19.4	SEC23A		OXCT1
								RP11-144L1.8	H2AFV		CYLD
								MCTS1	ELP4		SLC27A5
								DYNLT3P1	ATF2		ZNF324
								RP11-512F24.1	MFSD1		ZNF416
								RPS11P5	APOBEC3F		ZNF446
								LINC00342	C9orf3		RPS5
								HIST1H2AM	WDR78		YTHDC1
								RP11-54D18.4	FAM189B		CHMP2B
								RP11-395P17.3	PTAFR		PPIE
								TSPY26P	SIMC1		SSH1
								RP11-678B3.2	SHCBP1		KIAA1467
								RP13-444K19.1	AC068831.10		NKAIN1
								UBE2L5P	CTD-2256P15.2		CD82
								FTH1P11	LAP3		TAF9
								RP11-459A10.1	MATR3		MECOM
								RP11-108M9.4	MYOM2		SCAMP1
								TXNDC5	TUBE1		PREP
								CDRT4	L3MBTL2		HACE1
								RP11-254B13.1	PSMC2		OVGP1
								RP11-64D22.2	FAM208A		IGSF9
								RP1-89D4.1	SAP30L		ABCB1
								PLEKHO2	NEMF		CPNE3
								AP5Z1	TAF1D		RRN3
								WWP1P1	TNIP2		MTIF2
								N4BP2L2	KRT8		TTC39A
								CTD-2547L16.1	STAP2		MGST2
								NEAT1	LL0XNC01-131B10.2		ATG16L1
								RP11-253E3.3	RP11-417L14.1		B4GALT1
								CTBP2P4	AC005224.2		CHMP5
								MPV17L2	RP11-84C13.1		NFX1
								RP11-60I3.5	PCGF2		DIMT1
								LINC00641	ELK3		EPDR1
								TUBB3	QRICH2		SNX10
								RP11-624L4.1	MIS18A		ITPKC
								LINC00657	ANTXR2		RBM22
								RP11-48B3.4	PTPLA		TMED2
								RP11-57H14.4	SLC23A3		ERO1LB
								RP11-96K19.4	RP11-267D19.2		LAT2
								CTC-523E23.1	RP5-1085F17.3		HUWE1
								TCF24	RP13-580F15.2		PPP1R15A
								RP11-333E1.1	M6PR		FTL
								DLGAP1-AS2	MTMR2		SRRT
								CTD-2206N4.4	GANAB		PGS1
								SNORA76	DAP3		UIMC1
								RP1-178F10.3	AKIP1		LPCAT2
								RP11-15H20.5	ZRSR2		C14orf166
								RP11-2B6.2	MACC1		GMCL1
								RP4-635E18.8	RALGAPA2		KLHL42
								RP11-464F9.22	API5P2		PTHLH
								RP11-6J24.6	NMD3P1		CASS4
								RP11-212P7.2	VEZT		ALG6
								RP11-339B21.14	ANKMY2		PDRG1
								RP11-314B1.2	NASP		C3orf18
								TNC	C21orf91		CRLS1
								ASB9	NPM2		PPP1R13B
								ACOT2	RAB4A		NSFL1C
								ADCY7	TOR1AIP2		RPL6
								CLSTN3	HDAC3		ESF1
								ETAA1	TRMT12		RBBP9
								ZNF19	GAPDHP63		TMEM230
								RLTPR	RPF2P1		LHX5
								ZNF449	AC125238.2		TASP1
								MST1	GMPSP1		RPLP0
								C11orf54	RP11-166P13.3		KIF16B
								ZNF624	SIX4		TRMT6
								SP5	RBMX2P2		PEBP1
								GNL1	MT1L		BRAP
								AC093724.2	RN7SL138P		FXYD5
								OSER1-AS1	MCM2		FXYD3
								NME1	E2F1		HEPH
								CTD-2015H6.3	AMDHD2		DDX24
								RP11-110I1.12	AGRN		NECAP1
								RP11-434C1.3	DAZAP2P1		RCOR1
								AGA	NACAP1		LTBP4
								SUN2	AC000089.3		SLC9A1
								LGALS8	LINC00662		YPEL3
								TPST2	VN1R83P		ICAM1
								AKAP12	RP11-597G23.1		MUL1
								USP43	TIMM44		GOLGA3
								POC1A	FGF21		PABPC4
								TRAPPC2	PPFIBP1		AARS
								ZFP2	FRMD4B		TNRC6A
								RP11-510I6.2	ANKRD29		RBM27
								BTF3P13	NMD3		OSBPL8
								RP11-370B11.1	IMP3		ABCC6
								RNF7P1	ZNF197		CMTM6
								RP11-103G8.2	CTBP1-AS2		MLTK
								RP11-121C2.2	RP11-90H3.1		CDV3
								SNORD3B-1	COX7A2P2		ALKBH5
								TBC1D2	THADA		SPAG7
								SC5D	P2RY1		PSME1
								EHBP1	CRTAP		SLC7A8
								NUP85	FAM21C		SCFD1
								TRIP10	MAP6D1		HECTD1
								C19orf12	2022-03-05		HNRNPC
								CNTD1	CDAN1		TOX4
								RNU5B-1	TMEM70		WDR76
								ST13P5	TTC32		PHGDH
								PDCL3P4	PSME2P2		EZR
								CTD-2095E4.1	NUP205		RFFL
								GATA6-AS1	ARSJ		DPYSL2
								RP11-265B8.5	SDR42E1		GPATCH2
								ZNF384	RP11-134K13.2		NUP50
								KCNMB4	ZSCAN32		CDC45
								SLX4IP	FUK		ECHDC1
								CACHD1	SOX12		CDC6
								TM4SF4	PARVB		AAAS
								HNRNPA3	USP27X		SUCO
								LEMD1	CDC34		MSH2
								WASF4P	LINC00449		ARCN1
								SACM1L	RPS29		TMEM38B
								RP11-15H20.6	SEPT7P2		PTGS1
								NIFKP1	AC016724.6		NANS
								COX10-AS1	PHYH		SEMA4G
								AC004257.3	KIAA1407		BTAF1
								GAS6-AS2	PLCD1		IKZF5
								IFT80	RNFT1		SORBS1
								RPS6KA2	EEF1A1P19		WAC
								FAM81A	CTNS		CREM
								TTC14	WBP11		FKBP5
								UVSSA	RCOR3		BRPF3
								INPP5D	EIF2D		TMEM14A
								APEX2	FCHSD1		ZNF184
								ZNF212	AC017060.1		SIRT1
								RPL37A	TM4SF19-AS1		CDC7
								DENND1B	SH3TC1		PCSK5
								LGMNP1	SLC19A3		ABLIM1
								AC007255.8	NGLY1		NRP1
								CHURC1	PCNT		HSD17B7P2
								PNPO	GYG1P3		PRTFDC1
								POLE4	RP11-115J23.1		KCNK6
								KIFC3	TMCC3		HSD3B7
								NOSTRIN	NCL		BCL7C
								UGT1A6	ELP2		CIRBP
								SDHAP3	ZNF566		HNRNPM
								C6orf1	GS1-542M4.3		CDHR5
								WDR52	EFCAB4B		MED15
								PSMD10P2	ACOT11		CRKL
								KIAA0556	AC004967.7		MMP11
								ERC1	ZNF511		BCL2L13
								ENKD1	HIST1H3H		SUSD2
								KIF1A	SPECC1L		SEC14L2
								GLUL	ATF7IP		SNRPD3
								MFGE8	CTD-2016O11.1		PES1
								SLC16A14	ILVBL		LRP5L
								SGOL2	NACA3P		SRRD
								PHBP3	ATXN10		PATZ1
								RP11-340I6.6	ACOXL		SLC5A1
								RP11-138J23.1	RASSF6		DMC1
								XRCC5	RNF34		XBP1
								MLF2	NHEJ1		RTCB
								BPHL	RPL4P4		JOSD1
								KLF13	HINT1P1		TIMP3
								RPA2P2	LINC00346		TTLL1
								ACAA1	FAM188B		BIK
								EIF4G1	EIF1AY		HMOX1
								PLAC1	IFITM1		MCM5
								FAM19A2	DTNBP1		TSPO
								DENND6B	FBXL8		CBX7
								AHCTF1P1	HERC2P9		ZMAT5
								RP11-486A14.1	ZNF254		RBFOX2
								ATXN3	SPECC1		ASCC2
								PHF1	GLIPR1L2		MIEF1
								SPINK4	UBE3AP2		FOXRED2
								KLHDC10	MAX		IFT27
								EPG5	FDXR		UPK3A
								RP11-343H5.4	ENO3		FAM118A
								NPM1P5	FAM149A		ST13
								PHF14	CCT5P2		PHF5A
								FBXO4	RP11-723O4.2		BRD1
								BBS5	PPAP2A		ZBED4
								KIF27	ITFG1		ABHD4
								RP4-545K15.5	FCHSD2		PRMT5
								RP3-462E2.5	EIF3H		POLE2
								CLASRP	CLASP2		VCPKMT
								KSR1	RP4-665J23.1		SOS2
								TIAM1	PPP6R3		NIN
								CRELD1	TRMT5		CDKN3
								AGO2	SHKBP1		GSTZ1
								TMEM99	MEMO1		AHSA1
								HIST1H2AE	MTHFSD		LGMN
								CEP63	ERI2		ALKBH1
								MYLK	AC068499.10		HIF1A
								ROPN1B	CTD-2576F9.1		KIAA0247
								VPS72	SNRPA1		VRK1
								COQ2	SCLY		RPS6KA5
								RGP1	HSD17B4		SMEK1
								AKAP6	ANP32D		C14orf93
								DBF4B	FER		ACIN1
								PSCA	RP11-22P4.1		TRIP11
								PTPRS	DPM1		APEX1
								BAHD1	PYCARD		ARHGAP5
								AP3D1	RBM28		SRP54
								SRPK1	TMEM88		DCAF11
								SEMA5A	CTD-2012J19.1		NFKBIA
								CRHR1-IT1,RP11-105N13.4	RGL2		TRPC4AP
								LINC00894	MINK1		GINS1
								MTAP	RP11-1348G14.4		NDRG3
								RP11-528A4.2	PCNXL4		CSTF1
								RP11-364M6.1	MXD3		RAE1
								ENO2	TRMT10B		TPD52L2
								ORC2	PPIC		MRGBP
								FCHO2	STK10		ARFGAP1
								C5orf63	C10orf2		GMEB2
								RP11-672L10.6	RP11-673E1.3		CSNK2A1
								APOH	CTD-3195I5.5		HM13
								SMAD7	AUNIP		SEC23B
								ZNF33A	C2orf44		FERMT1
								RP11-564D11.3	UBXN11		MANBAL
								WDFY2	TCEAL1		IDH3B
								LARP6	ZBTB38		JAG1
								SPAG4	AP001258.4		TTI1
								GCN1L1	HDAC8		RPRD1B
								NUP43	ZMYM6		PXMP4
								TOMM40	ARHGEF39		CHMP4B
								EIF2S3	MAN1A2		CST3
								SEPT7P7	AC011242.6		ZNF516
								CTA-211A9.5	AC007560.1		ADNP2
								RP11-452L6.1	TIRAP		VAPA
								TRMT13	WDR73		LPIN2
								C11orf84	DLG3		SMCHD1
								RIC8A	RP11-342M1.3		RNMT
								LCA5L	SLC2A4RG		LIPG
								RHEB	MUC3A		LAMA1
								RFWD2	OR7E14P		RNF125
								CSNK1G1	SLC12A8		ANKRD12
								LINC01106	DBF4		RBBP8
								CEACAM5	LY75		RIOK3
								RP11-38P22.2	C19orf33		CSTF2
								SPRYD4	TCEA1P2		PSMD10
								ACTL6A	RP11-474I16.8		ATG4A
								DHRS4L2	SMG1P1		STS
								ARRDC1	THRAP3		PGRMC1
								RP11-460C6.1	NOP58		MID1
								DNAL1	RAB3A		NXT2
								TDGF1P3	SMKR1		ALG13
								SLCO4A1	CDK18		PRPS2
								STK11IP	PA2G4		ATP11C
								yR211F11.2	POLR3G		PLP2
								RRP1	ZNF808		ELF4
								KRT8P10	DBNDD2		RBBP7
								ZNF862	RP11-1407O15.2		KCND1
								COA1	ATP5SL		SLC25A14
								CTD-2192J16.22	KLHL17		PIM2
								PRKCZ	VARS		SLC35A2
								TTC39B	RP11-434D2.6		EMD
								GNPDA2	KANSL1		PGK1
								RAD54L	MAPRE2		SMS
								HOXA3	VPS33B		CD99L2
								PWP2	ARHGEF34P		JADE3
								BOLA3	ADD3		MAGED2
								NPM1	C9orf91		RBM3
								CTC-523E23.11	ZNF333		CENPI
								ASB16-AS1	RP11-118D22.3		PBDC1
								WDR19	ALDOC		GLA
								GPHN	HDDC3		ARMCX3
								RBBP4P4	TCHP		CDADC1
								AC003665.1	CNOT7P1		DNAJC3
								ENOSF1	USP16		PARP4
								ZNF563	OSBPL9		MRPS31
								CASC5	STXBP6		FLT1
								PLCB1	ZNF397		RGCC
								AC002056.3	OBSCN		DGKH
								PIAS1	ZNF141		KATNAL1
								MRPL14	LRRC27		INTS6
								SGK2	DICER1-AS1		MSLN
								RP1-179N16.6	SIAH1		HSF4
								WBP11P1	KIF9		N4BP1
								ZNF780A	STX1A		PLLP
								GLS2	KLHL24		PSMD7
								C4orf36	ZNF564		SLC7A6
								GRAMD1A	GLTSCR2		WDR59
								RPL18AP3	ZNF252P		MON1B
								KIF4B	DDX6P2		HCFC1R1
								DPH6	ALDH1L1-AS2		USP10
								NOP16	ABCA11P		ABCC1
								TMA7	PLXND1		NUBP1
								PARP11	NUP88		UBE2I
								DPH1	PRPF40A		RBL2
								CCDC30	KIAA1328		RPGRIP1L
								KIF22	MAPK1IP1L		CDIPT
								RPL17,RPL17-C18orf32	KIAA0895L		KNOP1
								LINC00116	GART		AAGAB
								C6orf136	STRADB		HERC1
								LINC00963	TMEM5		RAB11A
								TMCO6	CBLB		CTSH
								MT-ATP6	UCK2		KIAA1199
								RP11-255J3.3	MAP2K1P1		EHD4
								SGCB	ENOX2		ZNF106
								TTC8	IFT52		GABPB1
								LINC01123	ESRP2		TJP1
								PTGES3P3	VASN		RHOV
								GET4	EMG1		VPS18
								PPP1R3E	FAM98C		BLOC1S6
								COL4A2	KRT81		SGK3
								ZNF480	ERMP1		BRF2
								MTERFD3	THOC5		TRIM35
								C6orf226	ITGA7		CA2
								LL0XNC01-7P3.1	DDX19B,RP11-529K1.3		RIPK2
								TMEM67	FAM122C		NBN
								NUPL2	AP4S1		CPQ
								UBE2HP1	CYB561A3		DECR1
								SBNO2	ZNF816-ZNF321P		POP1
								MT2P1	AC009961.3		JPH1
								SNHG8	NDUFB6		EIF3E
								WDR48	DISP1		SPAG1
								NFKBID	CYB5D2		SNX16
								MBNL1	MLLT10P1		UBR5
								TFF3	NIP7		GSDMD
								NUDT14	C7orf55		TSTA3
								RLN2	ZNF764		SQLE
								PLEKHA8P1	AC093901.1		SH2D4A
								RGL3	CMC2		MTMR9
								LINC00476	PIN4		GSR
								NUP62CL	TAPT1-AS1		TNFRSF10A
								PTGR2	INCENP		UBXN8
								NMNAT3	NR2C2AP		PPP2CB
								RP11-160O5.1	RASSF8-AS1		MCM4
								PIGF	STYK1		ASAH1
								CCDC77	CHIC2		BNIP3L
								NUDT8	ATOX1		DHDH
								AC069287.1	AC110619.2		NFKBIB
								C4orf21	FAM209A		RELB
								CEACAM1	C1orf112		FCGRT
								ACER2	PHF20		PIH1D1
								KLF7	INPP5K		OAZ1
								TMEM185A	RP11-342K6.1		TLE6
								HIST4H4	ZNF225		CCDC130
								RNF170	RBM5		C19orf53
								PHYKPL	CIAPIN1P		TNNT1
								PIN4P1	FBXO8		FAM32A
								ZDHHC2	PTPN4		AKAP8
								SARS2	TNK1		POP4
								AC016292.3	TRIM26		CCNE1
								CEP112	USP49		FBL
								SNX8	PCBD2		CNTD2
								MTBP	ZNF799		PLD3
								RAPGEF3	BMS1P20,LL22NC03-80A10.6		NUMBL
								HLA-DPA1	C15orf38		POLR2I
								RP11-44N21.1	VTI1BP1		CCDC9
								RPGR	WDR83OS		DENND3
								SHANK2	MEMO1P1		RPS19
								JADE1	C4orf47		MEIS3
								DTD2	PRRG2		GRWD1
								KLC4	ZNF23		CARD8
								CBX3P2	LAMA2		LIG1
								UPF3A	EIF3B		PLA2G4C
								AC104651.1	MLLT10		CAPS
								ZNF701	CLIC1P1		DKFZP761J1410
								CAB39L	OXR1		BCAT2
								GSTT2	NDUFC2		TNPO2
								BDKRB1	TAF11		DNASE2
								EI24	ZNF337		ARRDC2
								STAU2	APIP		ELL
								FXN	ACBD4		HPN
								B3GALNT1	YARS2		ZNF14
								DNASE1	RP11-539L10.3		ERF
								RP11-378J18.3	RP11-267M23.7		ETHE1
								RIPK3	ICMT		AVL9
								CNPPD1	BHLHE41		CDK6
								ZNF219	RAB27A		PMPCB
								KDELR3	RP13-270P17.3		NAMPT
								FUNDC2P2	C5orf66		PON2
								RAD51D	FAM86HP		CBLL1
								GCDH	DNM1		ZC3HAV1
								NLGN3	PILRB		TTC26
								AC005532.5	GCFC2		CAV1
								RP11-467J12.4	RGS5		LFNG
								LY6D	ST3GAL3		TSPAN12
								SPC25	TMEM198		HIBADH
								ATRIP	FLII		CPVL
								COMMD5	RBM26-AS1		GRB10
								Z83840.1	SRPX		FKBP14
								RRM1	SNORD3B-2		GARS
								RPL31P2	SRA1		NUDT1
								UBE2M	THAP7-AS1		MOSPD3
								CTD-2228K2.5	ALDH6A1		USP42
								TAGLN	TMX2		LSM5
								SEC31B	CSPP1		SERPINE1
								TIGD1	WDR6		C1GALT1
								RP5-902P8.10	BIVM-ERCC5		NRF1
								EIF4E	RP11-234B24.2		CEP41
								TMEM69	UBA6		MEST
								TRANK1	WRAP73		TSPAN13
								CTD-2574D22.2	SLC2A12		AHR
								CTD-2124B8.2	CBX1P2		BLVRA
								RP11-349A22.5	PRRT2		URGCP
								MYH10	PPP1R10		PRKAG2
								ANKRD20A5P	CTD-2366F13.1		BCL7B
								RPS14P3	RP11-498E2.7		YKT6
								MPHOSPH9	MRPS28		TBL2
								POT1-AS1	ALKBH4		SLC1A1
								AC124861.1	UTY		MEGF9
								C16orf62	IFT74		CORO2A
								MUTYH	ZNF148		TGFBR1
								CUL5	RHBDD3		C5
								ZNF320	ZNF75A		PTGR1
								AC123768.4	RP11-540A21.2		CDC37L1
								CCNE2	NLN		PLGRKT
								GOLGA8A			KIAA1432
								HMGN3-AS1			KDM4C
								EME1			NCS1
											FUBP3
											DDX58
											BAG1
											RAPGEF1
											SETX
											SH3GL2
											ABHD17B
											ZFAND5
											CCNJ
											RASSF4
											DNMBP
											EIF3A
											TRDMT1
											SEC23IP
											NSMCE4A
											PLEKHA1
											CCSER2
											MINPP1
											ACTA2
											LIPA
											KAZALD1
											TNKS2
											GBF1
											CUEDC2
											SUFU
											ACBD5
											LARP4B
											BCCIP
											PITRM1
											MAP3K8
											DKK1
											GLRX3
											FAM208B
											SHOC2
											RPL28
											PPIF
											TBC1D12
											AATF
											ZNHIT3
											PSMB3
											CWC25
											RPL19
											PSMD3
											TRIM37
											P2RX1
											DHX40
											GOSR2,RP11-156P1.2
											TRIM16L
											CBX1
											MED13
											HOXB6
											RASD1
											BLMH
											AKAP10
											UTP6
											CYTH1
											PSMD11
											LGALS3BP
											KAT2A
											DLX4
											MRPL27
											LRRC59
											LUC7L3
											DUSP3
											PRKAR1A
											MMD
											WSB1
											NAT9
											TNFAIP1
											TMEM97
											CDR2L
											SUPT6H
											USP46
											NMU
											NFKB1
											MANBA
											ZNF330
											CPE
											RPL34
											GRPEL1
											DHX15
											FBXW7
											NEIL3
											RAPGEF2
											NCAPG
											UGDH
											CRYAB
											CTSC
											CCDC34
											ZNF259
											FNBP4
											VWA5A
											SIAE
											DTX4
											OSBP
											CPT1A
											CCDC86
											TMEM109
											FOLR1
											PANX1
											RNF141
											KIAA1377
											IL10RA
											BIRC2
											FBXO3
											PDHX
											COMMD9
											ACCS
											MDK
											CARS
											SLC35F2
											CALCA
											NUP98
											NDUFS8
											CHKA
											EXPH5
											HPS5
											GTF2H1
											PSMD9,RP11-87C12.2
											PRDM4
											ASIC1
											KCTD10
											SLC11A2
											MVK
											CSRNP2
											RSRC2
											PPM1H
											METAP2
											LTA4H
											SLC6A12
											VPS29
											RAD51AP1
											SH2B3
											MANSC1
											DUSP16
											ALDH2
											CDKN1B
											NAA25
											SCNN1A
											ARHGDIB
											DDX55
											SLC38A1
											C12orf49
											VDR
											TBC1D30
											MDM1
											TIMELESS
											CPSF6
											NOP2
											ACRBP
											UHRF1BP1L
											COPS7A
											CDCA3
											TPI1
											C12orf57
											NT5DC3
											LDHB
											CLEC4A
											C2CD5
											RIC8B
											FGFR1OP2
											BTN3A3
											TMEM14C
											PAK1IP1
											GCNT2
											SMIM8
											NEDD9
											CEP85L
											RNGTT
											SERINC1
											NCOA7
											MTRF1L
											KCTD20
											SRSF3
											SOD2
											MRPL18
											MCM3
											CD83
											MDN1
											SAYSD1
											BACH2
											ZNF451
											GPR63
											FBXL4
											E2F3
											PTP4A1
											ASCC3
											MED23
											ALDH5A1
											SMAP1
											GMNN
											HBS1L
											TRIM38
											ZBTB24
											PERP
											KIAA1244
											HECA
											SLC39A7
											CUTA
											PDE10A
											CCND3
											BYSL
											FAM120B
											TBP
											GUCA1B
											PPP2R5D
											SRF
											CUL9
											DNPH1
											FAM46A
											CLIC5
											ENPP5
											PRSS16
											NUDT12
											PAPD7
											HMGCS1
											NNT
											HMGCR
											FAF2
											RNF130
											CLINT1
											THBS4
											CCNG1
											LMNB1
											ARRDC3
											GOLPH3
											TARS
											GNPDA1
											PPP2CA
											C5orf15
											SEC24A
											RARS
											HMGXB3
											CDX1
											BNIP1
											EHHADH
											SELK
											TBCCD1
											BCL6
											ARL6
											AMOTL2
											KPNA1
											PCCB
											UBE3A
											KAT2B
											GNAI2
											TUSC2
											NPRL2
											GBE1
											UMPS
											C3orf52
											SLC41A3
											PODXL2
											KLHL18
											PLSCR4
											VIPR1
											MOB1A
											KANSL3
											LMAN2L
											IL1A
											PIKFYVE
											KCNIP3
											DNAJC27
											ACVR1
											TANC1
											EIF2B4
											ITGB6
											REEP6
											RPS15
											GCA
											INO80B
											PCGF1
											GRB14
											CLIP4
											AUP1
											RTN4
											LANCL1
											WDR75
											FANCL
											PECR
											IGFBP2
											CCT4
											OTX1
											COQ10B
											PDCL3
											KDM3A
											CHMP3
											SLC9A2
											FHL2
											UXS1
											HDLBP
											PPP1R7
											ID2
											ODC1
											BIRC6
											NOL10
											GORASP2
											CEBPZ
											RMDN2
											DLX2
											DARS
											SLC1A4
											PNO1
											RND3
											TRAK2
											C2orf42
											PCYOX1
											EPAS1
											ARID3A
											NFE2L2
											MSH6
											FARSB
											DHCR24
											SCP2
											TMEM59
											LRRC42
											RPL22
											ERRFI1
											MECR
											ATP5F1
											RNF19B
											ASH1L
											GON4L
											ARHGEF2
											MEF2D
											C1orf21
											DNAJC6
											IVNS1ABP
											SMG7
											GADD45A
											PRDM2
											CTH
											CRYZ
											TFAP2E
											NR5A2
											TMEM9
											ADPRHL2
											MAP7D1
											EXOC8
											TSNAX
											C1orf109
											RRAGC
											HPCAL4
											MTR
											BMP8B
											SIPA1L2
											RLF
											RIMS3
											ETV3
											ACADM
											PADI2
											SDHB
											RPF1
											KDM5B
											UAP1
											KLHL12
											GBP3
											GPR89A
											RAB7L1
											HMGCL
											ID3
											CR2
											CD46
											PRPF3
											CDC20
											ATP6V0B
											B4GALT2
											PRDX1
											TSPAN1
											BLZF1
											SLC19A2
											NSUN4
											TMED5
											CNN3
											PRRC2C
											F3
											PTBP2
											PRDX6
											DARS2
											IRF6
											RCAN3
											SYF2
											SLC35A3
											STMN1
											NEK2
											RPS6KA1
											DHDDS
											NSL1
											PROX1
											CENPF
											RPA2
											RPS25
											CAMSAP2
											CREB1
											CA14
											ATP10B
											CASP8AP2
											HMGN3
											PLAGL1
											FBXO30
											TNFAIP3
											AKAP7
											RAB32
											ALDH8A1
											SGK1
											FBXL5
											ZNF430
											VAMP8
											FOXO3
											ABCG2
											FAM47E-STBD1
											UBN1
											CCND2
											SATB2
											UBE2B
											KLF9
											SENP5
											CTNNAL1
											PPP2R4
											RAB14
											CNTRL
											NDUFA8
											MAPKAP1
											NR4A3
											GALNT12
											ALG2
											IFI27L2
											NPC2
											DLST
											SLIRP
											EIF2B2
											ZNF410
											RHOQ
											KLHL29
											TMEM214
											ATAD2B
											AFTPH
											LGALSL
											BCL11A
											EPCAM
											SLC17A5
											ELOVL3
											MXI1
											SMNDC1
											HELLS
											AVPI1
											C10orf76
											GNA13
											HOXB8
											HOXB3
											MSX2
											CD274
											LRP11
											CYSTM1
											PCDHB14
											SNX19
											PDZD11
											SLC10A7
											KIAA1217
											EPC1
											ELF1
											SMAD9
											HSPH1
											ALG5
											ETF1
											FAM53C
											PAIP2
											TMPO
											CCDC53
											APAF1
											DUSP4
											CLU
											TNFRSF10B
											PPP3CC
											EPHX2
											AKAP1
											SCPEP1
											SLC35B1
											KIAA0922
											PAPD5
											ECHDC2
											PLBD1
											BCL2L14
											PSPC1
											ZNF211
											TRMT1L
											SEC22A
											B4GALT4
											KIF18A
											DESI2
											CRY2
											CAT
											GJA3
											ZCCHC17
											CCRL2
											POLR3GL
											ZNF639
											PIK3CA
											LIAS
											ZSCAN20
											LRIF1
											CLCC1
											MRPS2
											RBBP6
											ZC3H7A
											FAM213A
											RPL5
											NBPF14
											GLIPR2
											PLAU
											CISD1
											SLC25A16
											ZWINT
											CIT
											IFT81
											NME2P1
											CDKN2C
											RNF11
											RASSF8
											ACOT9
											EBPL
											ATP7B
											OPTN
											ATF1
											PFDN5
											SPATS2
											ORMDL2
											NR4A1
											CDK2
											RAB9A
											SLC36A1
											PFKFB2
											C4BPA
											C4BPB
											RAB38
											MXD4
											SLC12A4
											FAM210B
											PI3
											SNX21
											SLPI
											TTPAL
											SDC4
											NCOA3
											PIGT
											PARD6B
											ATP5E
											TOX2
											RAB22A
											STAU1
											SNAI1
											MOCS3
											STX16
											PPP4R1L
											PMEPA1
											RNF114
											MTRR
											IQSEC2
											VAMP7
											STAMBP
											PAIP2B
											MPHOSPH10
											ATP8A1
											POF1B
											USP9X
											TRERF1
											BTN2A2
											BTN2A3P
											SNRPC
											RPS10
											MAD2L1BP
											MEA1
											CDKN1A
											GLO1
											SLC35B3
											RPP40
											NUP153
											LRRFIP1
											EREG
											MT2A
											CLYBL
											TMTC4
											IRF1
											UPF3B
											BMP4
											SOX9
											HS3ST3B1
											SLC25A19
											GTF3C4
											DDX31
											INSIG2
											POLR1B
											SLC25A23
											TNFSF9
											MED1
											RPL23
											ATG4C
											SNRPD2
											VASP
											GPCPD1
											SDCBP2
											PANK2
											GZF1
											NAPB
											DTD1
											TMX4
											STK35
											BMP2
											ZNF133
											FLRT3
											TBC1D20
											MCM8
											ZNF436
											DYNLRB1
											ERGIC3
											PLAGL2
											AGO3
											UROD
											F10
											CAPNS1
											FRMD8
											SBDS
											WNK4
											UXT
											ELK1
											DLGAP5
											AIF1L
											FAM78A
											NUP214
											ZC4H2
											IPPK
											ZNF484
											PPCS
											COX7C
											TSPAN8
											RAB3IP
											PTPRB
											IDUA
											FGFRL1
											TMEM175
											FBXL12
											UBR4
											SIN3B
											SLC35E1
											EPS15L1
											TUBBP1
											TICAM1
											VIL1
											TNFRSF19
											RNF6
											ECHS1
											POR
											ZNF780B
											PAICS
											SDF2L1
											YWHAH
											ATF4
											TST
											LIF
											EMC4
											PODXL
											STRIP2
											RABL5
											DNAJB9
											CALU
											NDUFA5
											MRPS12
											MYO1B
											OSGEPL1
											TWSG1
											CGNL1
											INO80
											DLL4
											IVD
											KNSTRN
											DUT
											ANAPC13
											COPB1
											SUMF2
											PALLD
											SERGEF
											E2F8
											FAM64A
											FXR2
											MMP28
											PHF20L1
											LRRC6
											CCNT1
											SLC44A2
											MTUS1
											KLK10
											NGDN
											AJUBA
											FOXA1
											EAPP
											MIS18BP1
											RNASE1
											SEC14L1
											SGOL1
											GAMT
											ERMARD
											SH3BP4
											LDLR
											APOE
											APOC1
											SAFB2
											ATP8B3
											GTPBP3
											DDA1
											SNX9
											C6orf203
											ZSWIM6
											KLHDC7B
											GDF15
											JUND
											CAMSAP1
											CEP85
											OSBPL2
											ASS1
											CHMP2A
											LRRC47
											SESN2
											SMPDL3B
											ATPIF1
											MED18
											THEMIS2
											CLIP1
											ZNF317
											ZNF426
											HABP4
											SLC35D2
											PPIL4
											ULBP2
											LATS1
											AAR2
											ZNF227
											SH3BGRL
											PPT1
											RLIM
											ABCB7
											TRAF3
											HAUS8
											SH3BP5
											HACL1
											CAPN7
											ZFYVE20
											SLC6A6
											KIF3A
											RPL27
											AOC3
											AOC2
											ANKHD1,ANKHD1-EIF4EBP3
											DIAPH1
											IL13RA1
											ZCCHC9
											TOP2A
											RARA
											PEX11B
											PRKAB2
											RBM8A
											VIMP
											THAP1
											RHPN2
											GCH1
											DNAJB1
											ZSWIM4
											MATN3
											LRRC41
											ACACA
											RAF1
											PPARG
											HSD17B7
											ARFIP2
											TRIM5
											RRP8
											TIMM10B
											ILKAP
											PER2
											PRKAA1
											COQ3
											PNISR
											DDC
											ANKRD17
											H3F3B
											HRSP12
											REEP2
											FLOT2
											ERAL1
											PRMT7
											PCNA
											NXT1
											KIAA0907
											RAB25
											IGHMBP2
											TOE1
											LPIN3
											OSER1
											DMGDH
											ZBED3
											RSG1
											ZMYM5
											USPL1
											XPO4
											HMGB1P5
											SLC41A1
											LGR6
											EPSTI1
											STARD13
											RARRES3
											MED10
											SLC2A11
											C1QTNF6
											ACTR3B
											BTG1
											ATP13A3
											TMEM254
											KRAS
											IPO8
											LRRCC1
											CCDC59
											SWAP70
											ARNTL
											RRAS2
											RNF122
											NUMB
											COX16
											TTC9
											EIF2S1
											ELP3
											MBD2
											CCNB1
											IRAK2
											BHLHE40
											ARL8B
											EDEM1
											PRPF38B
											REG4
											GSTM3
											PSRC1
											SORT1
											TRIM45
											CEPT1
											SPIRE1
											TMEM106C
											KIDINS220
											GRHL1
											RSAD2
											LPIN1
											NARS
											IL15RA
											TMEM241
											CABLES1
											DDB2
											MST4
											SPOCD1
											PHC2
											GNL2
											CYP2J2
											PRPF38A
											DTNA
											TPGS2
											DHX34
											TMEM165
											GGACT
											BIVM
											TPP2
											STT3A
											ETS1
											NAA35
											CTSL
											TMEM2
											AGTPBP1
											GOLM1
											ISCA1
											USP30
											TBX3
											OASL
											RNFT2
											P2RX4
											TRAFD1
											DMTF1
											TMEM60
											POM121C
											PNPLA8
											TES
											MTO1
											KIAA1009
											NT5E
											AKIRIN2
											LCA5
											MAP3K7
											NAT10
											EHF
											PRRG4
											ATP5G2
											RDH5
											BLOC1S1
											TROAP
											COQ10A
											LTV1
											CD164
											AHI1
											PKIB
											REPS1
											TEC
											SEMA4F
											RAB11FIP5
											GNS
											MPHOSPH6
											KIAA0513
											SLC9A5
											ZNF670
											PCNXL2
											KCNK1
											URB2
											ABCB10
											PIGC
											ITM2C
											SERPINE2
											COX5B
											MFSD9
											EDAR
											MRPS9
											C2orf49
											EPC2
											CKAP4
											SLC41A2
											VILL
											VPS36
											RNASEH2B
											CKAP2
											THSD1
											LRCH1
											RCBTB1
											PHF11
											COG3
											LMO7
											ITM2B
											SPRY2
											LCP1
											SETDB2
											GPNMB
											BZW2
											HUS1
											DBNL
											TTC5
											ABHD17C
											VEZF1
											TACO1
											BRIP1
											TRA2B
											SKIL
											RPS6KC1
											CBWD2
											IL1RN
											WDR33
											CCDC115
											SAP130
											STAM
											NIPSNAP3A
											CDK9
											KIAA0368
											TOR1B
											SMC2
											KLF4
											RALGPS1
											SLC31A2
											ZNF189
											PRPF4
											ATP6V1G1
											TEX10
											RABEPK
											GOLGA1
											CTSV
											ARPC5L
											DSCC1
											IL33
											TMEM261
											PLAA
											IL11RA
											UBAP2
											DMRT1
											DNAJB5
											GRHPR
											HINT2
											ZSCAN9
											PIM1
											GMPR
											TJAP1
											TUBB2A
											LRRC1
											RIPK1
											TCF19
											PGBD1
											ATAT1
											NRM
											MTCH1
											FGFBP1
											CPEB2
											SLCO2B1
											SYTL2
											RAB30
											PRCP
											TTPA
											GGH
											SDCBP
											SORL1
											TMPRSS4
											DCUN1D5
											RDX
											FDX1
											C11orf1
											FXYD6
											MMP13
											CASP5
											SLTM
											THBS1
											NDUFAF1
											HAUS2
											PARP6
											SMAD6
											ADAM10
											GCHFR
											BCAR3
											TTLL7
											CCBL2
											ARHGAP29
											SLC44A5
											RPL7P9
											IFT172
											EPT1
											CGREF1
											PPM1B
											PNPT1
											DYNC2LI1
											THUMPD2
											CYP1B1
											PREB
											PREPL
											FBXO11
											ATRAID
											KIF11
											CALHM2
											ARL3
											CEP55
											DNAJC13
											ANXA7
											CARF
											IDH1
											SSFA2
											FAM117B
											SLC35A5
											DIRC2
											SENP7
											USP8
											GLCE
											APH1B
											SEMA7A
											UBL7
											FAM13A
											HERC3
											HERC6
											PRKG2
											RASGEF1B
											SEC31A
											AGPAT9
											LARP1B
											SCARB2
											CCNG2
											CDKL2
											PPA2
											GSTCD
											INTS12
											CASP6
											LEF1
											HADH
											EGF
											PAPSS1
											ETV6
											GABARAPL1
											KIF21A
											ZCRB1
											C1RL
											PEX5
											RPL14P1
											PHLDA1
											TMEM19
											POC1B
											SNRPF
											GAS2L3
											TDG
											GLTP
											NUPL1
											MTMR6
											SLC46A3
											LNX2
											SUOX
											NABP2
											KANSL2
											CERS5
											ESYT1
											TMBIM6
											ANKRD52
											HNRNPA1L2
											ESD
											SBNO1
											VPS37B
											RHOF
											RBM26
											MBNL2
											ZIC5
											GRTP1
											TMX1
											ADAM21
											WDR89
											STON2
											JDP2
											AK7
											NIPA2
											MFAP1
											SLC27A2
											GCNT3
											SRP14
											ANP32A
											COMMD4
											MAN2C1
											DNAJA4
											MESDC1
											TPM1
											ARRDC4
											PIF1
											LINS
											ULK3
											MCTP2
											IQGAP1
											CRTC3
											PMM2
											CDR2
											ARHGAP17
											TXNL4B
											NLRC5
											NUDT7
											CMTM3
											MAP1LC3B
											OSGIN1
											IRF8
											RPS2
											NDUFB10
											MED9
											COPS3
											RASL10B
											TOB1
											CLTC
											SS18
											TAF4B
											AFG3L2
											SLC39A6
											GAREM
											ESCO1
											GATA6
											C18orf8
											NPC1
											ZMYND15
											ASGR1
											TTYH2
											RAB40B
											EIF4A3
											TBCD
											FN3KRP
											WDR45B
											ZCCHC2
											PMAIP1
											PIP4K2B
											IGFBP4
											FKBP10
											BRD4
											FEM1A
											MVB12A
											ZFP14
											IFITM3
											COL6A1
											SOD1
											APP
											URB1
											EMP3
											TM4SF5
											ZNF473
[truncated: 3,401 more rows]
