# Supplementary material for: Gene expression profile of HCT-8 cells following single or co-infections with Cryptosporidium parvum and bovine coronavirus
Source: Sci Rep. 2023 Dec 13;13:22106. doi: 10.1038/s41598-023-49488-1 (PMC10719361; doi:10.1038/s41598-023-49488-1)
Supplement: Supplementary file 19 — Supplementary Information 19. [file 41598_2023_49488_MOESM19_ESM.xlsx]

## Sheet: 72h_Bio
Supplementary table S7: Results from the Gene Ontology (GO) analysis in the category for biological process complete (GObp) and Pathway Enrichment (KEGG pathways) in Cryptosporidium parvum infected cells at 72 hpi.
#term ID	term description	observed gene count	background gene count	strength	false discovery rate	matching proteins in your network (IDs)	matching proteins in your network (labels)
GO:0051171	regulation of nitrogen compound metabolic process	37	5827	0.42	1.06e-08	9606.ENSP00000215631,9606.ENSP00000230990,9606.ENSP00000235382,9606.ENSP00000238647,9606.ENSP00000239223,9606.ENSP00000239938,9606.ENSP00000242480,9606.ENSP00000244534,9606.ENSP00000245919,9606.ENSP00000248071,9606.ENSP00000270162,9606.ENSP00000279488,9606.ENSP00000290551,9606.ENSP00000306245,9606.ENSP00000312150,9606.ENSP00000316948,9606.ENSP00000319053,9606.ENSP00000330074,9606.ENSP00000332194,…	GADD45B,HBEGF,RGS2,IRF2BPL,DUSP1,EGR1,EGR2,HIST1H1D,FOSB,KLF2,SIK1,DUSP6,BTG2,FOS,TRIB1,CLK4,ZNF77,HIST1H1B,HIST2H2AC,NEIL1,ZNF441,CTGF,DUSP5,JUN,ID1,COMMD8,ZBED8,IGF2,CYR61,FASTKD1,FAM200A,KLF6,CCNC,IER2,ZFP36,C17orf96,HIST1H3B
GO:0080090	regulation of primary metabolic process	37	5982	0.41	1.25e-08	9606.ENSP00000215631,9606.ENSP00000230990,9606.ENSP00000235382,9606.ENSP00000238647,9606.ENSP00000239223,9606.ENSP00000239938,9606.ENSP00000242480,9606.ENSP00000244534,9606.ENSP00000245919,9606.ENSP00000248071,9606.ENSP00000270162,9606.ENSP00000279488,9606.ENSP00000290551,9606.ENSP00000306245,9606.ENSP00000312150,9606.ENSP00000316948,9606.ENSP00000319053,9606.ENSP00000330074,9606.ENSP00000332194,…	GADD45B,HBEGF,RGS2,IRF2BPL,DUSP1,EGR1,EGR2,HIST1H1D,FOSB,KLF2,SIK1,DUSP6,BTG2,FOS,TRIB1,CLK4,ZNF77,HIST1H1B,HIST2H2AC,NEIL1,ZNF441,CTGF,DUSP5,JUN,ID1,COMMD8,ZBED8,IGF2,CYR61,FASTKD1,FAM200A,KLF6,CCNC,IER2,ZFP36,C17orf96,HIST1H3B
GO:0031323	regulation of cellular metabolic process	37	6082	0.4	1.36e-08	9606.ENSP00000215631,9606.ENSP00000230990,9606.ENSP00000235382,9606.ENSP00000238647,9606.ENSP00000239223,9606.ENSP00000239938,9606.ENSP00000242480,9606.ENSP00000244534,9606.ENSP00000245919,9606.ENSP00000248071,9606.ENSP00000270162,9606.ENSP00000279488,9606.ENSP00000290551,9606.ENSP00000306245,9606.ENSP00000312150,9606.ENSP00000316948,9606.ENSP00000319053,9606.ENSP00000330074,9606.ENSP00000332194,…	GADD45B,HBEGF,RGS2,IRF2BPL,DUSP1,EGR1,EGR2,HIST1H1D,FOSB,KLF2,SIK1,DUSP6,BTG2,FOS,TRIB1,CLK4,ZNF77,HIST1H1B,HIST2H2AC,NEIL1,ZNF441,CTGF,DUSP5,JUN,ID1,COMMD8,ZBED8,IGF2,CYR61,FASTKD1,FAM200A,KLF6,CCNC,IER2,ZFP36,C17orf96,HIST1H3B
GO:0060255	regulation of macromolecule metabolic process	37	6072	0.4	1.36e-08	9606.ENSP00000215631,9606.ENSP00000230990,9606.ENSP00000235382,9606.ENSP00000238647,9606.ENSP00000239223,9606.ENSP00000239938,9606.ENSP00000242480,9606.ENSP00000244534,9606.ENSP00000245919,9606.ENSP00000248071,9606.ENSP00000270162,9606.ENSP00000279488,9606.ENSP00000290551,9606.ENSP00000306245,9606.ENSP00000312150,9606.ENSP00000316948,9606.ENSP00000319053,9606.ENSP00000330074,9606.ENSP00000332194,…	GADD45B,HBEGF,RGS2,IRF2BPL,DUSP1,EGR1,EGR2,HIST1H1D,FOSB,KLF2,SIK1,DUSP6,BTG2,FOS,TRIB1,CLK4,ZNF77,HIST1H1B,HIST2H2AC,NEIL1,ZNF441,CTGF,DUSP5,JUN,ID1,COMMD8,ZBED8,IGF2,CYR61,FASTKD1,FAM200A,KLF6,CCNC,IER2,ZFP36,C17orf96,HIST1H3B
GO:0019219	regulation of nucleobase-containing compound metabolic process	31	4133	0.49	1.66e-08	9606.ENSP00000238647,9606.ENSP00000239223,9606.ENSP00000239938,9606.ENSP00000242480,9606.ENSP00000244534,9606.ENSP00000245919,9606.ENSP00000248071,9606.ENSP00000270162,9606.ENSP00000290551,9606.ENSP00000306245,9606.ENSP00000312150,9606.ENSP00000316948,9606.ENSP00000319053,9606.ENSP00000330074,9606.ENSP00000332194,9606.ENSP00000347170,9606.ENSP00000350576,9606.ENSP00000360266,9606.ENSP00000365280,…	IRF2BPL,DUSP1,EGR1,EGR2,HIST1H1D,FOSB,KLF2,SIK1,BTG2,FOS,TRIB1,CLK4,ZNF77,HIST1H1B,HIST2H2AC,NEIL1,ZNF441,JUN,ID1,COMMD8,ZBED8,IGF2,CYR61,FASTKD1,FAM200A,KLF6,CCNC,IER2,ZFP36,C17orf96,HIST1H3B
GO:0009889	regulation of biosynthetic process	31	4337	0.47	5e-08	9606.ENSP00000230990,9606.ENSP00000235382,9606.ENSP00000238647,9606.ENSP00000239223,9606.ENSP00000239938,9606.ENSP00000242480,9606.ENSP00000244534,9606.ENSP00000245919,9606.ENSP00000248071,9606.ENSP00000270162,9606.ENSP00000290551,9606.ENSP00000306245,9606.ENSP00000312150,9606.ENSP00000319053,9606.ENSP00000330074,9606.ENSP00000332194,9606.ENSP00000350576,9606.ENSP00000356954,9606.ENSP00000360266,…	HBEGF,RGS2,IRF2BPL,DUSP1,EGR1,EGR2,HIST1H1D,FOSB,KLF2,SIK1,BTG2,FOS,TRIB1,ZNF77,HIST1H1B,HIST2H2AC,ZNF441,CTGF,JUN,ID1,COMMD8,ZBED8,IGF2,CYR61,FAM200A,KLF6,CCNC,IER2,ZFP36,C17orf96,HIST1H3B
GO:2000112	regulation of cellular macromolecule biosynthetic process	30	4050	0.49	5e-08	9606.ENSP00000230990,9606.ENSP00000235382,9606.ENSP00000238647,9606.ENSP00000239223,9606.ENSP00000239938,9606.ENSP00000242480,9606.ENSP00000244534,9606.ENSP00000245919,9606.ENSP00000248071,9606.ENSP00000270162,9606.ENSP00000290551,9606.ENSP00000306245,9606.ENSP00000312150,9606.ENSP00000319053,9606.ENSP00000330074,9606.ENSP00000332194,9606.ENSP00000350576,9606.ENSP00000360266,9606.ENSP00000365280,…	HBEGF,RGS2,IRF2BPL,DUSP1,EGR1,EGR2,HIST1H1D,FOSB,KLF2,SIK1,BTG2,FOS,TRIB1,ZNF77,HIST1H1B,HIST2H2AC,ZNF441,JUN,ID1,COMMD8,ZBED8,IGF2,CYR61,FAM200A,KLF6,CCNC,IER2,ZFP36,C17orf96,HIST1H3B
GO:0051252	regulation of RNA metabolic process	29	3890	0.49	8.12e-08	9606.ENSP00000238647,9606.ENSP00000239938,9606.ENSP00000242480,9606.ENSP00000244534,9606.ENSP00000245919,9606.ENSP00000248071,9606.ENSP00000270162,9606.ENSP00000290551,9606.ENSP00000306245,9606.ENSP00000312150,9606.ENSP00000316948,9606.ENSP00000319053,9606.ENSP00000330074,9606.ENSP00000332194,9606.ENSP00000350576,9606.ENSP00000360266,9606.ENSP00000365280,9606.ENSP00000370984,9606.ENSP00000386184,…	IRF2BPL,EGR1,EGR2,HIST1H1D,FOSB,KLF2,SIK1,BTG2,FOS,TRIB1,CLK4,ZNF77,HIST1H1B,HIST2H2AC,ZNF441,JUN,ID1,COMMD8,ZBED8,IGF2,CYR61,FASTKD1,FAM200A,KLF6,CCNC,IER2,ZFP36,C17orf96,HIST1H3B
GO:0010468	regulation of gene expression	31	4533	0.45	8.76e-08	9606.ENSP00000235382,9606.ENSP00000238647,9606.ENSP00000239938,9606.ENSP00000242480,9606.ENSP00000244534,9606.ENSP00000245919,9606.ENSP00000248071,9606.ENSP00000270162,9606.ENSP00000290551,9606.ENSP00000306245,9606.ENSP00000312150,9606.ENSP00000316948,9606.ENSP00000319053,9606.ENSP00000330074,9606.ENSP00000332194,9606.ENSP00000350576,9606.ENSP00000356954,9606.ENSP00000360266,9606.ENSP00000365280,…	RGS2,IRF2BPL,EGR1,EGR2,HIST1H1D,FOSB,KLF2,SIK1,BTG2,FOS,TRIB1,CLK4,ZNF77,HIST1H1B,HIST2H2AC,ZNF441,CTGF,JUN,ID1,COMMD8,ZBED8,IGF2,CYR61,FASTKD1,FAM200A,KLF6,CCNC,IER2,ZFP36,C17orf96,HIST1H3B
GO:0006355	regulation of transcription, DNA-templated	27	3661	0.49	5.7e-07	9606.ENSP00000238647,9606.ENSP00000239938,9606.ENSP00000242480,9606.ENSP00000244534,9606.ENSP00000245919,9606.ENSP00000248071,9606.ENSP00000270162,9606.ENSP00000290551,9606.ENSP00000306245,9606.ENSP00000312150,9606.ENSP00000319053,9606.ENSP00000330074,9606.ENSP00000332194,9606.ENSP00000350576,9606.ENSP00000360266,9606.ENSP00000365280,9606.ENSP00000370984,9606.ENSP00000386184,9606.ENSP00000391826,…	IRF2BPL,EGR1,EGR2,HIST1H1D,FOSB,KLF2,SIK1,BTG2,FOS,TRIB1,ZNF77,HIST1H1B,HIST2H2AC,ZNF441,JUN,ID1,COMMD8,ZBED8,IGF2,CYR61,FAM200A,KLF6,CCNC,IER2,ZFP36,C17orf96,HIST1H3B
GO:0031324	negative regulation of cellular metabolic process	22	2463	0.57	1.09e-06	9606.ENSP00000215631,9606.ENSP00000230990,9606.ENSP00000235382,9606.ENSP00000238647,9606.ENSP00000239223,9606.ENSP00000239938,9606.ENSP00000244534,9606.ENSP00000245919,9606.ENSP00000248071,9606.ENSP00000270162,9606.ENSP00000279488,9606.ENSP00000290551,9606.ENSP00000312150,9606.ENSP00000330074,9606.ENSP00000332194,9606.ENSP00000347170,9606.ENSP00000358596,9606.ENSP00000360266,9606.ENSP00000365280,…	GADD45B,HBEGF,RGS2,IRF2BPL,DUSP1,EGR1,HIST1H1D,FOSB,KLF2,SIK1,DUSP6,BTG2,TRIB1,HIST1H1B,HIST2H2AC,NEIL1,DUSP5,JUN,ID1,IGF2,ZFP36,HIST1H3B
GO:0009892	negative regulation of metabolic process	23	2762	0.54	1.47e-06	9606.ENSP00000215631,9606.ENSP00000230990,9606.ENSP00000235382,9606.ENSP00000238647,9606.ENSP00000239223,9606.ENSP00000239938,9606.ENSP00000244534,9606.ENSP00000245919,9606.ENSP00000248071,9606.ENSP00000270162,9606.ENSP00000279488,9606.ENSP00000290551,9606.ENSP00000312150,9606.ENSP00000330074,9606.ENSP00000332194,9606.ENSP00000347170,9606.ENSP00000356954,9606.ENSP00000358596,9606.ENSP00000360266,…	GADD45B,HBEGF,RGS2,IRF2BPL,DUSP1,EGR1,HIST1H1D,FOSB,KLF2,SIK1,DUSP6,BTG2,TRIB1,HIST1H1B,HIST2H2AC,NEIL1,CTGF,DUSP5,JUN,ID1,IGF2,ZFP36,HIST1H3B
GO:0051172	negative regulation of nitrogen compound metabolic process	21	2307	0.58	1.82e-06	9606.ENSP00000215631,9606.ENSP00000230990,9606.ENSP00000235382,9606.ENSP00000238647,9606.ENSP00000239223,9606.ENSP00000239938,9606.ENSP00000244534,9606.ENSP00000245919,9606.ENSP00000248071,9606.ENSP00000279488,9606.ENSP00000290551,9606.ENSP00000312150,9606.ENSP00000330074,9606.ENSP00000332194,9606.ENSP00000347170,9606.ENSP00000358596,9606.ENSP00000360266,9606.ENSP00000365280,9606.ENSP00000391826,…	GADD45B,HBEGF,RGS2,IRF2BPL,DUSP1,EGR1,HIST1H1D,FOSB,KLF2,DUSP6,BTG2,TRIB1,HIST1H1B,HIST2H2AC,NEIL1,DUSP5,JUN,ID1,IGF2,ZFP36,HIST1H3B
GO:0010605	negative regulation of macromolecule metabolic process	22	2558	0.55	1.84e-06	9606.ENSP00000215631,9606.ENSP00000230990,9606.ENSP00000235382,9606.ENSP00000238647,9606.ENSP00000239223,9606.ENSP00000239938,9606.ENSP00000244534,9606.ENSP00000245919,9606.ENSP00000248071,9606.ENSP00000279488,9606.ENSP00000290551,9606.ENSP00000312150,9606.ENSP00000330074,9606.ENSP00000332194,9606.ENSP00000347170,9606.ENSP00000356954,9606.ENSP00000358596,9606.ENSP00000360266,9606.ENSP00000365280,…	GADD45B,HBEGF,RGS2,IRF2BPL,DUSP1,EGR1,HIST1H1D,FOSB,KLF2,DUSP6,BTG2,TRIB1,HIST1H1B,HIST2H2AC,NEIL1,CTGF,DUSP5,JUN,ID1,IGF2,ZFP36,HIST1H3B
GO:0031327	negative regulation of cellular biosynthetic process	17	1479	0.68	2.35e-06	9606.ENSP00000230990,9606.ENSP00000235382,9606.ENSP00000238647,9606.ENSP00000239223,9606.ENSP00000239938,9606.ENSP00000244534,9606.ENSP00000245919,9606.ENSP00000248071,9606.ENSP00000270162,9606.ENSP00000290551,9606.ENSP00000330074,9606.ENSP00000332194,9606.ENSP00000360266,9606.ENSP00000365280,9606.ENSP00000391826,9606.ENSP00000469647,9606.ENSP00000484841	HBEGF,RGS2,IRF2BPL,DUSP1,EGR1,HIST1H1D,FOSB,KLF2,SIK1,BTG2,HIST1H1B,HIST2H2AC,JUN,ID1,IGF2,ZFP36,HIST1H3B
GO:0006357	regulation of transcription by RNA polymerase II	22	2633	0.54	2.78e-06	9606.ENSP00000238647,9606.ENSP00000239938,9606.ENSP00000242480,9606.ENSP00000244534,9606.ENSP00000245919,9606.ENSP00000248071,9606.ENSP00000290551,9606.ENSP00000306245,9606.ENSP00000319053,9606.ENSP00000330074,9606.ENSP00000350576,9606.ENSP00000360266,9606.ENSP00000365280,9606.ENSP00000386184,9606.ENSP00000391826,9606.ENSP00000398736,9606.ENSP00000411372,9606.ENSP00000419923,9606.ENSP00000428982,…	IRF2BPL,EGR1,EGR2,HIST1H1D,FOSB,KLF2,BTG2,FOS,ZNF77,HIST1H1B,ZNF441,JUN,ID1,ZBED8,IGF2,CYR61,FAM200A,KLF6,CCNC,IER2,ZFP36,C17orf96
GO:2000113	negative regulation of cellular macromolecule biosynthetic process	16	1348	0.69	3.88e-06	9606.ENSP00000230990,9606.ENSP00000235382,9606.ENSP00000238647,9606.ENSP00000239223,9606.ENSP00000239938,9606.ENSP00000244534,9606.ENSP00000245919,9606.ENSP00000248071,9606.ENSP00000290551,9606.ENSP00000330074,9606.ENSP00000332194,9606.ENSP00000360266,9606.ENSP00000365280,9606.ENSP00000391826,9606.ENSP00000469647,9606.ENSP00000484841	HBEGF,RGS2,IRF2BPL,DUSP1,EGR1,HIST1H1D,FOSB,KLF2,BTG2,HIST1H1B,HIST2H2AC,JUN,ID1,IGF2,ZFP36,HIST1H3B
GO:0050794	regulation of cellular process	42	10484	0.22	1.11e-05	9606.ENSP00000215631,9606.ENSP00000230990,9606.ENSP00000231948,9606.ENSP00000235382,9606.ENSP00000238647,9606.ENSP00000239223,9606.ENSP00000239938,9606.ENSP00000242480,9606.ENSP00000244534,9606.ENSP00000245919,9606.ENSP00000248071,9606.ENSP00000259874,9606.ENSP00000263087,9606.ENSP00000270162,9606.ENSP00000272233,9606.ENSP00000279488,9606.ENSP00000290551,9606.ENSP00000306245,9606.ENSP00000312150,…	GADD45B,HBEGF,CRBN,RGS2,IRF2BPL,DUSP1,EGR1,EGR2,HIST1H1D,FOSB,KLF2,IER3,ITGAE,SIK1,RHOB,DUSP6,BTG2,FOS,TRIB1,CLK4,ZNF77,HIST1H1B,HIST2H2AC,NEIL1,ZNF441,CTGF,CD58,DUSP5,JUN,ID1,COMMD8,ZBED8,IGF2,CYR61,FASTKD1,FAM200A,KLF6,CCNC,IER2,ZFP36,C17orf96,HIST1H3B
GO:0048523	negative regulation of cellular process	27	4454	0.4	2.12e-05	9606.ENSP00000215631,9606.ENSP00000230990,9606.ENSP00000231948,9606.ENSP00000235382,9606.ENSP00000238647,9606.ENSP00000239223,9606.ENSP00000239938,9606.ENSP00000244534,9606.ENSP00000245919,9606.ENSP00000248071,9606.ENSP00000259874,9606.ENSP00000270162,9606.ENSP00000272233,9606.ENSP00000279488,9606.ENSP00000290551,9606.ENSP00000312150,9606.ENSP00000330074,9606.ENSP00000332194,9606.ENSP00000347170,…	GADD45B,HBEGF,CRBN,RGS2,IRF2BPL,DUSP1,EGR1,HIST1H1D,FOSB,KLF2,IER3,SIK1,RHOB,DUSP6,BTG2,TRIB1,HIST1H1B,HIST2H2AC,NEIL1,CTGF,DUSP5,JUN,ID1,IGF2,CYR61,ZFP36,HIST1H3B
GO:0010604	positive regulation of macromolecule metabolic process	22	3081	0.47	3.66e-05	9606.ENSP00000215631,9606.ENSP00000230990,9606.ENSP00000238647,9606.ENSP00000239938,9606.ENSP00000242480,9606.ENSP00000245919,9606.ENSP00000248071,9606.ENSP00000279488,9606.ENSP00000290551,9606.ENSP00000306245,9606.ENSP00000312150,9606.ENSP00000330074,9606.ENSP00000356954,9606.ENSP00000358596,9606.ENSP00000360266,9606.ENSP00000365280,9606.ENSP00000391826,9606.ENSP00000398736,9606.ENSP00000419923,…	GADD45B,HBEGF,IRF2BPL,EGR1,EGR2,FOSB,KLF2,DUSP6,BTG2,FOS,TRIB1,HIST1H1B,CTGF,DUSP5,JUN,ID1,IGF2,CYR61,KLF6,CCNC,IER2,ZFP36
GO:0045934	negative regulation of nucleobase-containing compound metabolic process	15	1424	0.64	4.33e-05	9606.ENSP00000238647,9606.ENSP00000239223,9606.ENSP00000239938,9606.ENSP00000244534,9606.ENSP00000245919,9606.ENSP00000248071,9606.ENSP00000290551,9606.ENSP00000330074,9606.ENSP00000332194,9606.ENSP00000347170,9606.ENSP00000360266,9606.ENSP00000365280,9606.ENSP00000391826,9606.ENSP00000469647,9606.ENSP00000484841	IRF2BPL,DUSP1,EGR1,HIST1H1D,FOSB,KLF2,BTG2,HIST1H1B,HIST2H2AC,NEIL1,JUN,ID1,IGF2,ZFP36,HIST1H3B
GO:1901700	response to oxygen-containing compound	15	1427	0.64	4.33e-05	9606.ENSP00000235382,9606.ENSP00000239223,9606.ENSP00000239938,9606.ENSP00000242480,9606.ENSP00000245919,9606.ENSP00000248071,9606.ENSP00000272233,9606.ENSP00000290551,9606.ENSP00000306245,9606.ENSP00000312150,9606.ENSP00000356954,9606.ENSP00000360266,9606.ENSP00000365280,9606.ENSP00000391826,9606.ENSP00000469647	RGS2,DUSP1,EGR1,EGR2,FOSB,KLF2,RHOB,BTG2,FOS,TRIB1,CTGF,JUN,ID1,IGF2,ZFP36
GO:0010243	response to organonitrogen compound	12	876	0.76	4.65e-05	9606.ENSP00000235382,9606.ENSP00000239223,9606.ENSP00000239938,9606.ENSP00000242480,9606.ENSP00000245919,9606.ENSP00000248071,9606.ENSP00000290551,9606.ENSP00000306245,9606.ENSP00000356954,9606.ENSP00000360266,9606.ENSP00000365280,9606.ENSP00000391826	RGS2,DUSP1,EGR1,EGR2,FOSB,KLF2,BTG2,FOS,CTGF,JUN,ID1,IGF2
GO:0043408	regulation of MAPK cascade	11	712	0.81	4.65e-05	9606.ENSP00000215631,9606.ENSP00000235382,9606.ENSP00000239223,9606.ENSP00000279488,9606.ENSP00000312150,9606.ENSP00000356954,9606.ENSP00000358596,9606.ENSP00000360266,9606.ENSP00000365280,9606.ENSP00000391826,9606.ENSP00000398736	GADD45B,RGS2,DUSP1,DUSP6,TRIB1,CTGF,DUSP5,JUN,ID1,IGF2,CYR61
GO:0051173	positive regulation of nitrogen compound metabolic process	21	2946	0.47	6.79e-05	9606.ENSP00000215631,9606.ENSP00000230990,9606.ENSP00000238647,9606.ENSP00000239938,9606.ENSP00000242480,9606.ENSP00000245919,9606.ENSP00000248071,9606.ENSP00000279488,9606.ENSP00000290551,9606.ENSP00000306245,9606.ENSP00000312150,9606.ENSP00000330074,9606.ENSP00000356954,9606.ENSP00000358596,9606.ENSP00000360266,9606.ENSP00000391826,9606.ENSP00000398736,9606.ENSP00000419923,9606.ENSP00000428982,…	GADD45B,HBEGF,IRF2BPL,EGR1,EGR2,FOSB,KLF2,DUSP6,BTG2,FOS,TRIB1,HIST1H1B,CTGF,DUSP5,JUN,IGF2,CYR61,KLF6,CCNC,IER2,ZFP36
GO:0009719	response to endogenous stimulus	14	1353	0.63	0.00011	9606.ENSP00000239223,9606.ENSP00000239938,9606.ENSP00000242480,9606.ENSP00000245919,9606.ENSP00000248071,9606.ENSP00000270162,9606.ENSP00000290551,9606.ENSP00000306245,9606.ENSP00000356954,9606.ENSP00000360266,9606.ENSP00000365280,9606.ENSP00000391826,9606.ENSP00000465617,9606.ENSP00000469647	DUSP1,EGR1,EGR2,FOSB,KLF2,SIK1,BTG2,FOS,CTGF,JUN,ID1,IGF2,IER2,ZFP36
GO:0031325	positive regulation of cellular metabolic process	21	3060	0.46	0.00011	9606.ENSP00000215631,9606.ENSP00000230990,9606.ENSP00000238647,9606.ENSP00000239938,9606.ENSP00000242480,9606.ENSP00000245919,9606.ENSP00000248071,9606.ENSP00000279488,9606.ENSP00000290551,9606.ENSP00000306245,9606.ENSP00000312150,9606.ENSP00000330074,9606.ENSP00000356954,9606.ENSP00000358596,9606.ENSP00000360266,9606.ENSP00000391826,9606.ENSP00000398736,9606.ENSP00000419923,9606.ENSP00000428982,…	GADD45B,HBEGF,IRF2BPL,EGR1,EGR2,FOSB,KLF2,DUSP6,BTG2,FOS,TRIB1,HIST1H1B,CTGF,DUSP5,JUN,IGF2,CYR61,KLF6,CCNC,IER2,ZFP36
GO:0048522	positive regulation of cellular process	27	4898	0.36	0.00011	9606.ENSP00000215631,9606.ENSP00000230990,9606.ENSP00000235382,9606.ENSP00000238647,9606.ENSP00000239223,9606.ENSP00000239938,9606.ENSP00000242480,9606.ENSP00000245919,9606.ENSP00000248071,9606.ENSP00000270162,9606.ENSP00000272233,9606.ENSP00000279488,9606.ENSP00000290551,9606.ENSP00000306245,9606.ENSP00000312150,9606.ENSP00000330074,9606.ENSP00000356954,9606.ENSP00000358501,9606.ENSP00000358596,…	GADD45B,HBEGF,RGS2,IRF2BPL,DUSP1,EGR1,EGR2,FOSB,KLF2,SIK1,RHOB,DUSP6,BTG2,FOS,TRIB1,HIST1H1B,CTGF,CD58,DUSP5,JUN,ID1,IGF2,CYR61,KLF6,CCNC,IER2,ZFP36
GO:0000122	negative regulation of transcription by RNA polymerase II	11	809	0.75	0.00012	9606.ENSP00000238647,9606.ENSP00000239938,9606.ENSP00000244534,9606.ENSP00000245919,9606.ENSP00000248071,9606.ENSP00000290551,9606.ENSP00000330074,9606.ENSP00000360266,9606.ENSP00000365280,9606.ENSP00000391826,9606.ENSP00000469647	IRF2BPL,EGR1,HIST1H1D,FOSB,KLF2,BTG2,HIST1H1B,JUN,ID1,IGF2,ZFP36
GO:0001932	regulation of protein phosphorylation	14	1370	0.63	0.00012	9606.ENSP00000215631,9606.ENSP00000230990,9606.ENSP00000235382,9606.ENSP00000239223,9606.ENSP00000239938,9606.ENSP00000279488,9606.ENSP00000312150,9606.ENSP00000356954,9606.ENSP00000358596,9606.ENSP00000360266,9606.ENSP00000365280,9606.ENSP00000391826,9606.ENSP00000398736,9606.ENSP00000428982	GADD45B,HBEGF,RGS2,DUSP1,EGR1,DUSP6,TRIB1,CTGF,DUSP5,JUN,ID1,IGF2,CYR61,CCNC
GO:0045892	negative regulation of transcription, DNA-templated	13	1169	0.67	0.00012	9606.ENSP00000238647,9606.ENSP00000239938,9606.ENSP00000244534,9606.ENSP00000245919,9606.ENSP00000248071,9606.ENSP00000290551,9606.ENSP00000330074,9606.ENSP00000332194,9606.ENSP00000360266,9606.ENSP00000365280,9606.ENSP00000391826,9606.ENSP00000469647,9606.ENSP00000484841	IRF2BPL,EGR1,HIST1H1D,FOSB,KLF2,BTG2,HIST1H1B,HIST2H2AC,JUN,ID1,IGF2,ZFP36,HIST1H3B
GO:0010942	positive regulation of cell death	10	663	0.8	0.00013	9606.ENSP00000215631,9606.ENSP00000239223,9606.ENSP00000239938,9606.ENSP00000270162,9606.ENSP00000272233,9606.ENSP00000279488,9606.ENSP00000306245,9606.ENSP00000356954,9606.ENSP00000360266,9606.ENSP00000398736	GADD45B,DUSP1,EGR1,SIK1,RHOB,DUSP6,FOS,CTGF,JUN,CYR61
GO:0044260	cellular macromolecule metabolic process	31	6413	0.3	0.00013	9606.ENSP00000230990,9606.ENSP00000231948,9606.ENSP00000239223,9606.ENSP00000239938,9606.ENSP00000242480,9606.ENSP00000244534,9606.ENSP00000245919,9606.ENSP00000248071,9606.ENSP00000270162,9606.ENSP00000279488,9606.ENSP00000290551,9606.ENSP00000306245,9606.ENSP00000312150,9606.ENSP00000316948,9606.ENSP00000319053,9606.ENSP00000347170,9606.ENSP00000350576,9606.ENSP00000356954,9606.ENSP00000358596,…	HBEGF,CRBN,DUSP1,EGR1,EGR2,HIST1H1D,FOSB,KLF2,SIK1,DUSP6,BTG2,FOS,TRIB1,CLK4,ZNF77,NEIL1,ZNF441,CTGF,DUSP5,JUN,ID1,COMMD8,IGF2,CYR61,FASTKD1,KLF6,CCNC,IER2,ZFP36,C17orf96,HIST1H3B
GO:0009725	response to hormone	11	854	0.73	0.00017	9606.ENSP00000239223,9606.ENSP00000239938,9606.ENSP00000242480,9606.ENSP00000245919,9606.ENSP00000270162,9606.ENSP00000290551,9606.ENSP00000306245,9606.ENSP00000356954,9606.ENSP00000360266,9606.ENSP00000391826,9606.ENSP00000469647	DUSP1,EGR1,EGR2,FOSB,SIK1,BTG2,FOS,CTGF,JUN,IGF2,ZFP36
GO:0010629	negative regulation of gene expression	15	1670	0.57	0.00018	9606.ENSP00000235382,9606.ENSP00000238647,9606.ENSP00000239938,9606.ENSP00000244534,9606.ENSP00000245919,9606.ENSP00000248071,9606.ENSP00000290551,9606.ENSP00000330074,9606.ENSP00000332194,9606.ENSP00000356954,9606.ENSP00000360266,9606.ENSP00000365280,9606.ENSP00000391826,9606.ENSP00000469647,9606.ENSP00000484841	RGS2,IRF2BPL,EGR1,HIST1H1D,FOSB,KLF2,BTG2,HIST1H1B,HIST2H2AC,CTGF,JUN,ID1,IGF2,ZFP36,HIST1H3B
GO:0014070	response to organic cyclic compound	11	873	0.72	0.0002	9606.ENSP00000239223,9606.ENSP00000239938,9606.ENSP00000245919,9606.ENSP00000248071,9606.ENSP00000279488,9606.ENSP00000290551,9606.ENSP00000306245,9606.ENSP00000356954,9606.ENSP00000360266,9606.ENSP00000365280,9606.ENSP00000469647	DUSP1,EGR1,FOSB,KLF2,DUSP6,BTG2,FOS,CTGF,JUN,ID1,ZFP36
GO:0031399	regulation of protein modification process	15	1747	0.55	0.00029	9606.ENSP00000215631,9606.ENSP00000230990,9606.ENSP00000235382,9606.ENSP00000239223,9606.ENSP00000239938,9606.ENSP00000279488,9606.ENSP00000312150,9606.ENSP00000330074,9606.ENSP00000356954,9606.ENSP00000358596,9606.ENSP00000360266,9606.ENSP00000365280,9606.ENSP00000391826,9606.ENSP00000398736,9606.ENSP00000428982	GADD45B,HBEGF,RGS2,DUSP1,EGR1,DUSP6,TRIB1,HIST1H1B,CTGF,DUSP5,JUN,ID1,IGF2,CYR61,CCNC
GO:0035914	skeletal muscle cell differentiation	4	52	1.51	0.00029	9606.ENSP00000239938,9606.ENSP00000242480,9606.ENSP00000290551,9606.ENSP00000306245	EGR1,EGR2,BTG2,FOS
GO:0045944	positive regulation of transcription by RNA polymerase II	12	1104	0.66	0.00029	9606.ENSP00000238647,9606.ENSP00000239938,9606.ENSP00000242480,9606.ENSP00000245919,9606.ENSP00000248071,9606.ENSP00000306245,9606.ENSP00000360266,9606.ENSP00000391826,9606.ENSP00000398736,9606.ENSP00000419923,9606.ENSP00000428982,9606.ENSP00000465617	IRF2BPL,EGR1,EGR2,FOSB,KLF2,FOS,JUN,IGF2,CYR61,KLF6,CCNC,IER2
GO:0046677	response to antibiotic	7	305	0.98	0.00029	9606.ENSP00000235382,9606.ENSP00000239223,9606.ENSP00000239938,9606.ENSP00000248071,9606.ENSP00000272233,9606.ENSP00000360266,9606.ENSP00000365280	RGS2,DUSP1,EGR1,KLF2,RHOB,JUN,ID1
GO:0051348	negative regulation of transferase activity	7	310	0.97	0.00029	9606.ENSP00000215631,9606.ENSP00000235382,9606.ENSP00000239223,9606.ENSP00000279488,9606.ENSP00000312150,9606.ENSP00000358596,9606.ENSP00000469647	GADD45B,RGS2,DUSP1,DUSP6,TRIB1,DUSP5,ZFP36
GO:0010033	response to organic substance	19	2815	0.45	0.00036	9606.ENSP00000235382,9606.ENSP00000239223,9606.ENSP00000239938,9606.ENSP00000242480,9606.ENSP00000245919,9606.ENSP00000248071,9606.ENSP00000270162,9606.ENSP00000279488,9606.ENSP00000290551,9606.ENSP00000306245,9606.ENSP00000312150,9606.ENSP00000356954,9606.ENSP00000358501,9606.ENSP00000360266,9606.ENSP00000365280,9606.ENSP00000391826,9606.ENSP00000465617,9606.ENSP00000469647,9606.ENSP00000484841	RGS2,DUSP1,EGR1,EGR2,FOSB,KLF2,SIK1,DUSP6,BTG2,FOS,TRIB1,CTGF,CD58,JUN,ID1,IGF2,IER2,ZFP36,HIST1H3B
GO:0051338	regulation of transferase activity	11	964	0.68	0.00042	9606.ENSP00000215631,9606.ENSP00000235382,9606.ENSP00000239223,9606.ENSP00000239938,9606.ENSP00000279488,9606.ENSP00000312150,9606.ENSP00000358596,9606.ENSP00000391826,9606.ENSP00000398736,9606.ENSP00000428982,9606.ENSP00000469647	GADD45B,RGS2,DUSP1,EGR1,DUSP6,TRIB1,DUSP5,IGF2,CYR61,CCNC,ZFP36
GO:0010628	positive regulation of gene expression	15	1826	0.53	0.00043	9606.ENSP00000238647,9606.ENSP00000239938,9606.ENSP00000242480,9606.ENSP00000245919,9606.ENSP00000248071,9606.ENSP00000306245,9606.ENSP00000356954,9606.ENSP00000360266,9606.ENSP00000365280,9606.ENSP00000391826,9606.ENSP00000398736,9606.ENSP00000419923,9606.ENSP00000428982,9606.ENSP00000465617,9606.ENSP00000469647	IRF2BPL,EGR1,EGR2,FOSB,KLF2,FOS,CTGF,JUN,ID1,IGF2,CYR61,KLF6,CCNC,IER2,ZFP36
GO:0045859	regulation of protein kinase activity	10	788	0.72	0.00043	9606.ENSP00000215631,9606.ENSP00000235382,9606.ENSP00000239223,9606.ENSP00000239938,9606.ENSP00000279488,9606.ENSP00000312150,9606.ENSP00000358596,9606.ENSP00000391826,9606.ENSP00000398736,9606.ENSP00000428982	GADD45B,RGS2,DUSP1,EGR1,DUSP6,TRIB1,DUSP5,IGF2,CYR61,CCNC
GO:0051254	positive regulation of RNA metabolic process	14	1596	0.56	0.00043	9606.ENSP00000238647,9606.ENSP00000239938,9606.ENSP00000242480,9606.ENSP00000245919,9606.ENSP00000248071,9606.ENSP00000290551,9606.ENSP00000306245,9606.ENSP00000360266,9606.ENSP00000391826,9606.ENSP00000398736,9606.ENSP00000419923,9606.ENSP00000428982,9606.ENSP00000465617,9606.ENSP00000469647	IRF2BPL,EGR1,EGR2,FOSB,KLF2,BTG2,FOS,JUN,IGF2,CYR61,KLF6,CCNC,IER2,ZFP36
GO:0009888	tissue development	14	1626	0.55	0.00051	9606.ENSP00000230990,9606.ENSP00000239223,9606.ENSP00000239938,9606.ENSP00000242480,9606.ENSP00000248071,9606.ENSP00000270162,9606.ENSP00000272233,9606.ENSP00000290551,9606.ENSP00000306245,9606.ENSP00000356954,9606.ENSP00000358596,9606.ENSP00000360266,9606.ENSP00000365280,9606.ENSP00000398736	HBEGF,DUSP1,EGR1,EGR2,KLF2,SIK1,RHOB,BTG2,FOS,CTGF,DUSP5,JUN,ID1,CYR61
GO:0010941	regulation of cell death	14	1638	0.55	0.00054	9606.ENSP00000215631,9606.ENSP00000239223,9606.ENSP00000239938,9606.ENSP00000259874,9606.ENSP00000270162,9606.ENSP00000272233,9606.ENSP00000279488,9606.ENSP00000290551,9606.ENSP00000306245,9606.ENSP00000356954,9606.ENSP00000360266,9606.ENSP00000365280,9606.ENSP00000398736,9606.ENSP00000469647	GADD45B,DUSP1,EGR1,IER3,SIK1,RHOB,DUSP6,BTG2,FOS,CTGF,JUN,ID1,CYR61,ZFP36
GO:0071900	regulation of protein serine/threonine kinase activity	8	488	0.83	0.00055	9606.ENSP00000215631,9606.ENSP00000235382,9606.ENSP00000239223,9606.ENSP00000279488,9606.ENSP00000312150,9606.ENSP00000358596,9606.ENSP00000391826,9606.ENSP00000428982	GADD45B,RGS2,DUSP1,DUSP6,TRIB1,DUSP5,IGF2,CCNC
GO:0051246	regulation of protein metabolic process	18	2668	0.45	0.00059	9606.ENSP00000215631,9606.ENSP00000230990,9606.ENSP00000235382,9606.ENSP00000239223,9606.ENSP00000239938,9606.ENSP00000248071,9606.ENSP00000279488,9606.ENSP00000290551,9606.ENSP00000312150,9606.ENSP00000330074,9606.ENSP00000356954,9606.ENSP00000358596,9606.ENSP00000360266,9606.ENSP00000365280,9606.ENSP00000391826,9606.ENSP00000398736,9606.ENSP00000428982,9606.ENSP00000469647	GADD45B,HBEGF,RGS2,DUSP1,EGR1,KLF2,DUSP6,BTG2,TRIB1,HIST1H1B,CTGF,DUSP5,JUN,ID1,IGF2,CYR61,CCNC,ZFP36
GO:0070848	response to growth factor	8	507	0.82	0.00066	9606.ENSP00000239938,9606.ENSP00000279488,9606.ENSP00000306245,9606.ENSP00000356954,9606.ENSP00000360266,9606.ENSP00000365280,9606.ENSP00000465617,9606.ENSP00000469647	EGR1,DUSP6,FOS,CTGF,JUN,ID1,IER2,ZFP36
GO:0043407	negative regulation of MAP kinase activity	4	72	1.36	0.00077	9606.ENSP00000235382,9606.ENSP00000239223,9606.ENSP00000279488,9606.ENSP00000358596	RGS2,DUSP1,DUSP6,DUSP5
GO:0006469	negative regulation of protein kinase activity	6	254	0.99	0.00081	9606.ENSP00000215631,9606.ENSP00000235382,9606.ENSP00000239223,9606.ENSP00000279488,9606.ENSP00000312150,9606.ENSP00000358596	GADD45B,RGS2,DUSP1,DUSP6,TRIB1,DUSP5
GO:0032268	regulation of cellular protein metabolic process	17	2486	0.45	0.00085	9606.ENSP00000215631,9606.ENSP00000230990,9606.ENSP00000235382,9606.ENSP00000239223,9606.ENSP00000239938,9606.ENSP00000279488,9606.ENSP00000290551,9606.ENSP00000312150,9606.ENSP00000330074,9606.ENSP00000356954,9606.ENSP00000358596,9606.ENSP00000360266,9606.ENSP00000365280,9606.ENSP00000391826,9606.ENSP00000398736,9606.ENSP00000428982,9606.ENSP00000469647	GADD45B,HBEGF,RGS2,DUSP1,EGR1,DUSP6,BTG2,TRIB1,HIST1H1B,CTGF,DUSP5,JUN,ID1,IGF2,CYR61,CCNC,ZFP36
GO:0031960	response to corticosteroid	5	154	1.13	0.00087	9606.ENSP00000239223,9606.ENSP00000245919,9606.ENSP00000306245,9606.ENSP00000356954,9606.ENSP00000469647	DUSP1,FOSB,FOS,CTGF,ZFP36
GO:0042981	regulation of apoptotic process	13	1501	0.56	0.00087	9606.ENSP00000215631,9606.ENSP00000239223,9606.ENSP00000239938,9606.ENSP00000259874,9606.ENSP00000270162,9606.ENSP00000272233,9606.ENSP00000279488,9606.ENSP00000290551,9606.ENSP00000356954,9606.ENSP00000360266,9606.ENSP00000365280,9606.ENSP00000398736,9606.ENSP00000469647	GADD45B,DUSP1,EGR1,IER3,SIK1,RHOB,DUSP6,BTG2,CTGF,JUN,ID1,CYR61,ZFP36
GO:0000188	inactivation of MAPK activity	3	26	1.68	0.00098	9606.ENSP00000239223,9606.ENSP00000279488,9606.ENSP00000358596	DUSP1,DUSP6,DUSP5
GO:0042493	response to drug	10	900	0.67	0.001	9606.ENSP00000235382,9606.ENSP00000239223,9606.ENSP00000239938,9606.ENSP00000245919,9606.ENSP00000248071,9606.ENSP00000272233,9606.ENSP00000279488,9606.ENSP00000306245,9606.ENSP00000360266,9606.ENSP00000365280	RGS2,DUSP1,EGR1,FOSB,KLF2,RHOB,DUSP6,FOS,JUN,ID1
GO:0071495	cellular response to endogenous stimulus	11	1106	0.62	0.001	9606.ENSP00000239223,9606.ENSP00000239938,9606.ENSP00000245919,9606.ENSP00000248071,9606.ENSP00000270162,9606.ENSP00000306245,9606.ENSP00000356954,9606.ENSP00000360266,9606.ENSP00000365280,9606.ENSP00000391826,9606.ENSP00000469647	DUSP1,EGR1,FOSB,KLF2,SIK1,FOS,CTGF,JUN,ID1,IGF2,ZFP36
GO:1902531	regulation of intracellular signal transduction	14	1764	0.52	0.001	9606.ENSP00000215631,9606.ENSP00000230990,9606.ENSP00000235382,9606.ENSP00000239223,9606.ENSP00000259874,9606.ENSP00000272233,9606.ENSP00000279488,9606.ENSP00000312150,9606.ENSP00000356954,9606.ENSP00000358596,9606.ENSP00000360266,9606.ENSP00000365280,9606.ENSP00000391826,9606.ENSP00000398736	GADD45B,HBEGF,RGS2,DUSP1,IER3,RHOB,DUSP6,TRIB1,CTGF,DUSP5,JUN,ID1,IGF2,CYR61
GO:0044092	negative regulation of molecular function	11	1119	0.61	0.0011	9606.ENSP00000215631,9606.ENSP00000235382,9606.ENSP00000239223,9606.ENSP00000270162,9606.ENSP00000279488,9606.ENSP00000312150,9606.ENSP00000347170,9606.ENSP00000358596,9606.ENSP00000360266,9606.ENSP00000365280,9606.ENSP00000469647	GADD45B,RGS2,DUSP1,SIK1,DUSP6,TRIB1,NEIL1,DUSP5,JUN,ID1,ZFP36
GO:0051385	response to mineralocorticoid	3	29	1.63	0.0012	9606.ENSP00000245919,9606.ENSP00000306245,9606.ENSP00000356954	FOSB,FOS,CTGF
GO:0001933	negative regulation of protein phosphorylation	7	422	0.84	0.0013	9606.ENSP00000215631,9606.ENSP00000235382,9606.ENSP00000239223,9606.ENSP00000279488,9606.ENSP00000312150,9606.ENSP00000358596,9606.ENSP00000360266	GADD45B,RGS2,DUSP1,DUSP6,TRIB1,DUSP5,JUN
GO:0001934	positive regulation of protein phosphorylation	10	941	0.65	0.0013	9606.ENSP00000215631,9606.ENSP00000230990,9606.ENSP00000239938,9606.ENSP00000279488,9606.ENSP00000356954,9606.ENSP00000358596,9606.ENSP00000360266,9606.ENSP00000391826,9606.ENSP00000398736,9606.ENSP00000428982	GADD45B,HBEGF,EGR1,DUSP6,CTGF,DUSP5,JUN,IGF2,CYR61,CCNC
GO:0051247	positive regulation of protein metabolic process	13	1587	0.53	0.0013	9606.ENSP00000215631,9606.ENSP00000230990,9606.ENSP00000239938,9606.ENSP00000248071,9606.ENSP00000279488,9606.ENSP00000312150,9606.ENSP00000330074,9606.ENSP00000356954,9606.ENSP00000358596,9606.ENSP00000360266,9606.ENSP00000391826,9606.ENSP00000398736,9606.ENSP00000428982	GADD45B,HBEGF,EGR1,KLF2,DUSP6,TRIB1,HIST1H1B,CTGF,DUSP5,JUN,IGF2,CYR61,CCNC
GO:0031401	positive regulation of protein modification process	11	1149	0.6	0.0014	9606.ENSP00000215631,9606.ENSP00000230990,9606.ENSP00000239938,9606.ENSP00000279488,9606.ENSP00000330074,9606.ENSP00000356954,9606.ENSP00000358596,9606.ENSP00000360266,9606.ENSP00000391826,9606.ENSP00000398736,9606.ENSP00000428982	GADD45B,HBEGF,EGR1,DUSP6,HIST1H1B,CTGF,DUSP5,JUN,IGF2,CYR61,CCNC
GO:1901652	response to peptide	7	431	0.83	0.0015	9606.ENSP00000239938,9606.ENSP00000242480,9606.ENSP00000248071,9606.ENSP00000290551,9606.ENSP00000356954,9606.ENSP00000365280,9606.ENSP00000391826	EGR1,EGR2,KLF2,BTG2,CTGF,ID1,IGF2
GO:0042221	response to chemical	22	4153	0.34	0.0016	9606.ENSP00000230990,9606.ENSP00000235382,9606.ENSP00000239223,9606.ENSP00000239938,9606.ENSP00000242480,9606.ENSP00000245919,9606.ENSP00000248071,9606.ENSP00000270162,9606.ENSP00000272233,9606.ENSP00000279488,9606.ENSP00000290551,9606.ENSP00000306245,9606.ENSP00000312150,9606.ENSP00000356954,9606.ENSP00000358501,9606.ENSP00000360266,9606.ENSP00000365280,9606.ENSP00000391826,9606.ENSP00000398736,…	HBEGF,RGS2,DUSP1,EGR1,EGR2,FOSB,KLF2,SIK1,RHOB,DUSP6,BTG2,FOS,TRIB1,CTGF,CD58,JUN,ID1,IGF2,CYR61,IER2,ZFP36,HIST1H3B
GO:0006366	transcription by RNA polymerase II	9	784	0.68	0.0017	9606.ENSP00000239938,9606.ENSP00000242480,9606.ENSP00000245919,9606.ENSP00000306245,9606.ENSP00000356954,9606.ENSP00000360266,9606.ENSP00000419923,9606.ENSP00000428982,9606.ENSP00000465617	EGR1,EGR2,FOSB,FOS,CTGF,JUN,KLF6,CCNC,IER2
GO:0043065	positive regulation of apoptotic process	8	604	0.74	0.0017	9606.ENSP00000215631,9606.ENSP00000239223,9606.ENSP00000270162,9606.ENSP00000272233,9606.ENSP00000279488,9606.ENSP00000356954,9606.ENSP00000360266,9606.ENSP00000398736	GADD45B,DUSP1,SIK1,RHOB,DUSP6,CTGF,JUN,CYR61
GO:0000302	response to reactive oxygen species	5	189	1.04	0.0018	9606.ENSP00000239223,9606.ENSP00000248071,9606.ENSP00000272233,9606.ENSP00000306245,9606.ENSP00000360266	DUSP1,KLF2,RHOB,FOS,JUN
GO:0051591	response to cAMP	4	98	1.23	0.0018	9606.ENSP00000239223,9606.ENSP00000245919,9606.ENSP00000306245,9606.ENSP00000360266	DUSP1,FOSB,FOS,JUN
GO:0061061	muscle structure development	7	457	0.8	0.0019	9606.ENSP00000230990,9606.ENSP00000239938,9606.ENSP00000242480,9606.ENSP00000270162,9606.ENSP00000290551,9606.ENSP00000306245,9606.ENSP00000391826	HBEGF,EGR1,EGR2,SIK1,BTG2,FOS,IGF2
GO:0009636	response to toxic substance	7	468	0.79	0.0021	9606.ENSP00000235382,9606.ENSP00000239223,9606.ENSP00000239938,9606.ENSP00000248071,9606.ENSP00000272233,9606.ENSP00000306245,9606.ENSP00000360266	RGS2,DUSP1,EGR1,KLF2,RHOB,FOS,JUN
GO:0065009	regulation of molecular function	19	3322	0.38	0.0021	9606.ENSP00000215631,9606.ENSP00000230990,9606.ENSP00000231948,9606.ENSP00000235382,9606.ENSP00000239223,9606.ENSP00000239938,9606.ENSP00000270162,9606.ENSP00000279488,9606.ENSP00000306245,9606.ENSP00000312150,9606.ENSP00000347170,9606.ENSP00000356954,9606.ENSP00000358596,9606.ENSP00000360266,9606.ENSP00000365280,9606.ENSP00000391826,9606.ENSP00000398736,9606.ENSP00000428982,9606.ENSP00000469647	GADD45B,HBEGF,CRBN,RGS2,DUSP1,EGR1,SIK1,DUSP6,FOS,TRIB1,NEIL1,CTGF,DUSP5,JUN,ID1,IGF2,CYR61,CCNC,ZFP36
GO:0043405	regulation of MAP kinase activity	6	337	0.87	0.0026	9606.ENSP00000215631,9606.ENSP00000235382,9606.ENSP00000239223,9606.ENSP00000279488,9606.ENSP00000312150,9606.ENSP00000358596	GADD45B,RGS2,DUSP1,DUSP6,TRIB1,DUSP5
GO:0051239	regulation of multicellular organismal process	17	2788	0.4	0.0026	9606.ENSP00000230990,9606.ENSP00000235382,9606.ENSP00000239938,9606.ENSP00000242480,9606.ENSP00000248071,9606.ENSP00000272233,9606.ENSP00000279488,9606.ENSP00000306245,9606.ENSP00000312150,9606.ENSP00000356954,9606.ENSP00000358501,9606.ENSP00000360266,9606.ENSP00000365280,9606.ENSP00000391826,9606.ENSP00000398736,9606.ENSP00000469647,9606.ENSP00000484841	HBEGF,RGS2,EGR1,EGR2,KLF2,RHOB,DUSP6,FOS,TRIB1,CTGF,CD58,JUN,ID1,IGF2,CYR61,ZFP36,HIST1H3B
GO:0032270	positive regulation of cellular protein metabolic process	12	1496	0.52	0.0027	9606.ENSP00000215631,9606.ENSP00000230990,9606.ENSP00000239938,9606.ENSP00000279488,9606.ENSP00000312150,9606.ENSP00000330074,9606.ENSP00000356954,9606.ENSP00000358596,9606.ENSP00000360266,9606.ENSP00000391826,9606.ENSP00000398736,9606.ENSP00000428982	GADD45B,HBEGF,EGR1,DUSP6,TRIB1,HIST1H1B,CTGF,DUSP5,JUN,IGF2,CYR61,CCNC
GO:0042542	response to hydrogen peroxide	4	112	1.17	0.0027	9606.ENSP00000239223,9606.ENSP00000248071,9606.ENSP00000272233,9606.ENSP00000360266	DUSP1,KLF2,RHOB,JUN
GO:0051248	negative regulation of protein metabolic process	10	1075	0.59	0.0031	9606.ENSP00000215631,9606.ENSP00000230990,9606.ENSP00000235382,9606.ENSP00000239223,9606.ENSP00000279488,9606.ENSP00000290551,9606.ENSP00000312150,9606.ENSP00000358596,9606.ENSP00000360266,9606.ENSP00000469647	GADD45B,HBEGF,RGS2,DUSP1,DUSP6,BTG2,TRIB1,DUSP5,JUN,ZFP36
GO:0045860	positive regulation of protein kinase activity	7	517	0.75	0.0035	9606.ENSP00000215631,9606.ENSP00000239938,9606.ENSP00000279488,9606.ENSP00000358596,9606.ENSP00000391826,9606.ENSP00000398736,9606.ENSP00000428982	GADD45B,EGR1,DUSP6,DUSP5,IGF2,CYR61,CCNC
GO:0034614	cellular response to reactive oxygen species	4	124	1.13	0.0037	9606.ENSP00000248071,9606.ENSP00000272233,9606.ENSP00000306245,9606.ENSP00000360266	KLF2,RHOB,FOS,JUN
GO:0043412	macromolecule modification	18	3197	0.37	0.0038	9606.ENSP00000230990,9606.ENSP00000231948,9606.ENSP00000239223,9606.ENSP00000242480,9606.ENSP00000244534,9606.ENSP00000270162,9606.ENSP00000279488,9606.ENSP00000290551,9606.ENSP00000306245,9606.ENSP00000312150,9606.ENSP00000316948,9606.ENSP00000347170,9606.ENSP00000358596,9606.ENSP00000398736,9606.ENSP00000400513,9606.ENSP00000428982,9606.ENSP00000469647,9606.ENSP00000484710	HBEGF,CRBN,DUSP1,EGR2,HIST1H1D,SIK1,DUSP6,BTG2,FOS,TRIB1,CLK4,NEIL1,DUSP5,CYR61,FASTKD1,CCNC,ZFP36,C17orf96
GO:0006979	response to oxidative stress	6	373	0.83	0.004	9606.ENSP00000239223,9606.ENSP00000248071,9606.ENSP00000272233,9606.ENSP00000306245,9606.ENSP00000347170,9606.ENSP00000360266	DUSP1,KLF2,RHOB,FOS,NEIL1,JUN
GO:0051592	response to calcium ion	4	129	1.11	0.0041	9606.ENSP00000239223,9606.ENSP00000245919,9606.ENSP00000306245,9606.ENSP00000360266	DUSP1,FOSB,FOS,JUN
GO:0002763	positive regulation of myeloid leukocyte differentiation	3	52	1.38	0.0044	9606.ENSP00000306245,9606.ENSP00000312150,9606.ENSP00000360266	FOS,TRIB1,JUN
GO:0006468	protein phosphorylation	9	923	0.61	0.0044	9606.ENSP00000230990,9606.ENSP00000270162,9606.ENSP00000279488,9606.ENSP00000312150,9606.ENSP00000316948,9606.ENSP00000358596,9606.ENSP00000400513,9606.ENSP00000428982,9606.ENSP00000469647	HBEGF,SIK1,DUSP6,TRIB1,CLK4,DUSP5,FASTKD1,CCNC,ZFP36
GO:0070887	cellular response to chemical stimulus	16	2672	0.4	0.0046	9606.ENSP00000230990,9606.ENSP00000239223,9606.ENSP00000239938,9606.ENSP00000242480,9606.ENSP00000245919,9606.ENSP00000248071,9606.ENSP00000270162,9606.ENSP00000272233,9606.ENSP00000306245,9606.ENSP00000356954,9606.ENSP00000358501,9606.ENSP00000360266,9606.ENSP00000365280,9606.ENSP00000391826,9606.ENSP00000469647,9606.ENSP00000484841	HBEGF,DUSP1,EGR1,EGR2,FOSB,KLF2,SIK1,RHOB,FOS,CTGF,CD58,JUN,ID1,IGF2,ZFP36,HIST1H3B
GO:0045637	regulation of myeloid cell differentiation	5	249	0.92	0.0047	9606.ENSP00000306245,9606.ENSP00000312150,9606.ENSP00000360266,9606.ENSP00000469647,9606.ENSP00000484841	FOS,TRIB1,JUN,ZFP36,HIST1H3B
GO:0048511	rhythmic process	5	250	0.92	0.0047	9606.ENSP00000239938,9606.ENSP00000242480,9606.ENSP00000270162,9606.ENSP00000360266,9606.ENSP00000365280	EGR1,EGR2,SIK1,JUN,ID1
GO:0006334	nucleosome assembly	4	137	1.08	0.0048	9606.ENSP00000244534,9606.ENSP00000330074,9606.ENSP00000379911,9606.ENSP00000484841	HIST1H1D,HIST1H1B,CENPK,HIST1H3B
GO:0009891	positive regulation of biosynthetic process	13	1876	0.46	0.0048	9606.ENSP00000238647,9606.ENSP00000239938,9606.ENSP00000242480,9606.ENSP00000245919,9606.ENSP00000248071,9606.ENSP00000306245,9606.ENSP00000356954,9606.ENSP00000360266,9606.ENSP00000391826,9606.ENSP00000398736,9606.ENSP00000419923,9606.ENSP00000428982,9606.ENSP00000465617	IRF2BPL,EGR1,EGR2,FOSB,KLF2,FOS,CTGF,JUN,IGF2,CYR61,KLF6,CCNC,IER2
GO:0040029	regulation of gene expression, epigenetic	5	251	0.92	0.0048	9606.ENSP00000248071,9606.ENSP00000332194,9606.ENSP00000391826,9606.ENSP00000469647,9606.ENSP00000484841	KLF2,HIST2H2AC,IGF2,ZFP36,HIST1H3B
GO:0050793	regulation of developmental process	15	2416	0.41	0.0048	9606.ENSP00000235382,9606.ENSP00000239938,9606.ENSP00000248071,9606.ENSP00000270162,9606.ENSP00000272233,9606.ENSP00000279488,9606.ENSP00000306245,9606.ENSP00000312150,9606.ENSP00000356954,9606.ENSP00000360266,9606.ENSP00000365280,9606.ENSP00000391826,9606.ENSP00000398736,9606.ENSP00000469647,9606.ENSP00000484841	RGS2,EGR1,KLF2,SIK1,RHOB,DUSP6,FOS,TRIB1,CTGF,JUN,ID1,IGF2,CYR61,ZFP36,HIST1H3B
GO:0051384	response to glucocorticoid	4	138	1.08	0.0048	9606.ENSP00000239223,9606.ENSP00000245919,9606.ENSP00000306245,9606.ENSP00000469647	DUSP1,FOSB,FOS,ZFP36
GO:2000026	regulation of multicellular organismal development	13	1876	0.46	0.0048	9606.ENSP00000235382,9606.ENSP00000239938,9606.ENSP00000248071,9606.ENSP00000272233,9606.ENSP00000279488,9606.ENSP00000306245,9606.ENSP00000312150,9606.ENSP00000356954,9606.ENSP00000360266,9606.ENSP00000365280,9606.ENSP00000398736,9606.ENSP00000469647,9606.ENSP00000484841	RGS2,EGR1,KLF2,RHOB,DUSP6,FOS,TRIB1,CTGF,JUN,ID1,CYR61,ZFP36,HIST1H3B
GO:0060213	positive regulation of nuclear-transcribed mRNA poly(A) tail shortening	2	11	1.88	0.0054	9606.ENSP00000290551,9606.ENSP00000469647	BTG2,ZFP36
GO:0060452	positive regulation of cardiac muscle contraction	2	11	1.88	0.0054	9606.ENSP00000235382,9606.ENSP00000356954	RGS2,CTGF
GO:0032870	cellular response to hormone stimulus	7	585	0.7	0.0059	9606.ENSP00000239223,9606.ENSP00000245919,9606.ENSP00000270162,9606.ENSP00000306245,9606.ENSP00000360266,9606.ENSP00000391826,9606.ENSP00000469647	DUSP1,FOSB,SIK1,FOS,JUN,IGF2,ZFP36
GO:0014706	striated muscle tissue development	5	271	0.89	0.0061	9606.ENSP00000239938,9606.ENSP00000242480,9606.ENSP00000270162,9606.ENSP00000290551,9606.ENSP00000306245	EGR1,EGR2,SIK1,BTG2,FOS
GO:0009314	response to radiation	6	425	0.77	0.0063	9606.ENSP00000239223,9606.ENSP00000239938,9606.ENSP00000270162,9606.ENSP00000272233,9606.ENSP00000306245,9606.ENSP00000360266	DUSP1,EGR1,SIK1,RHOB,FOS,JUN
GO:0045595	regulation of cell differentiation	12	1695	0.47	0.0063	9606.ENSP00000235382,9606.ENSP00000270162,9606.ENSP00000279488,9606.ENSP00000306245,9606.ENSP00000312150,9606.ENSP00000356954,9606.ENSP00000360266,9606.ENSP00000365280,9606.ENSP00000391826,9606.ENSP00000398736,9606.ENSP00000469647,9606.ENSP00000484841	RGS2,SIK1,DUSP6,FOS,TRIB1,CTGF,JUN,ID1,IGF2,CYR61,ZFP36,HIST1H3B
GO:0070372	regulation of ERK1 and ERK2 cascade	5	274	0.88	0.0063	9606.ENSP00000239223,9606.ENSP00000279488,9606.ENSP00000356954,9606.ENSP00000360266,9606.ENSP00000398736	DUSP1,DUSP6,CTGF,JUN,CYR61
GO:0071310	cellular response to organic substance	14	2219	0.42	0.0063	9606.ENSP00000239223,9606.ENSP00000239938,9606.ENSP00000242480,9606.ENSP00000245919,9606.ENSP00000248071,9606.ENSP00000270162,9606.ENSP00000306245,9606.ENSP00000356954,9606.ENSP00000358501,9606.ENSP00000360266,9606.ENSP00000365280,9606.ENSP00000391826,9606.ENSP00000469647,9606.ENSP00000484841	DUSP1,EGR1,EGR2,FOSB,KLF2,SIK1,FOS,CTGF,CD58,JUN,ID1,IGF2,ZFP36,HIST1H3B
GO:0071277	cellular response to calcium ion	3	65	1.28	0.0067	9606.ENSP00000245919,9606.ENSP00000306245,9606.ENSP00000360266	FOSB,FOS,JUN
GO:0050790	regulation of catalytic activity	14	2249	0.41	0.0069	9606.ENSP00000215631,9606.ENSP00000235382,9606.ENSP00000239223,9606.ENSP00000239938,9606.ENSP00000279488,9606.ENSP00000312150,9606.ENSP00000347170,9606.ENSP00000356954,9606.ENSP00000358596,9606.ENSP00000360266,9606.ENSP00000391826,9606.ENSP00000398736,9606.ENSP00000428982,9606.ENSP00000469647	GADD45B,RGS2,DUSP1,EGR1,DUSP6,TRIB1,NEIL1,CTGF,DUSP5,JUN,IGF2,CYR61,CCNC,ZFP36
GO:0032269	negative regulation of cellular protein metabolic process	9	1014	0.57	0.007	9606.ENSP00000215631,9606.ENSP00000235382,9606.ENSP00000239223,9606.ENSP00000279488,9606.ENSP00000290551,9606.ENSP00000312150,9606.ENSP00000358596,9606.ENSP00000360266,9606.ENSP00000469647	GADD45B,RGS2,DUSP1,DUSP6,BTG2,TRIB1,DUSP5,JUN,ZFP36
GO:0043618	regulation of transcription from RNA polymerase II promoter in response to stress	3	67	1.27	0.007	9606.ENSP00000239938,9606.ENSP00000248071,9606.ENSP00000360266	EGR1,KLF2,JUN
GO:0007517	muscle organ development	5	287	0.86	0.0072	9606.ENSP00000230990,9606.ENSP00000239938,9606.ENSP00000242480,9606.ENSP00000290551,9606.ENSP00000306245	HBEGF,EGR1,EGR2,BTG2,FOS
GO:0043086	negative regulation of catalytic activity	8	809	0.61	0.0072	9606.ENSP00000215631,9606.ENSP00000235382,9606.ENSP00000239223,9606.ENSP00000279488,9606.ENSP00000312150,9606.ENSP00000347170,9606.ENSP00000358596,9606.ENSP00000469647	GADD45B,RGS2,DUSP1,DUSP6,TRIB1,NEIL1,DUSP5,ZFP36
GO:0030154	cell differentiation	18	3457	0.34	0.0074	9606.ENSP00000215631,9606.ENSP00000235382,9606.ENSP00000239938,9606.ENSP00000242480,9606.ENSP00000248071,9606.ENSP00000270162,9606.ENSP00000272233,9606.ENSP00000279488,9606.ENSP00000290551,9606.ENSP00000306245,9606.ENSP00000356954,9606.ENSP00000360266,9606.ENSP00000365280,9606.ENSP00000391826,9606.ENSP00000398736,9606.ENSP00000419923,9606.ENSP00000465617,9606.ENSP00000484710	GADD45B,RGS2,EGR1,EGR2,KLF2,SIK1,RHOB,DUSP6,BTG2,FOS,CTGF,JUN,ID1,IGF2,CYR61,KLF6,IER2,C17orf96
GO:0006351	transcription, DNA-templated	15	2569	0.39	0.0077	9606.ENSP00000239938,9606.ENSP00000242480,9606.ENSP00000245919,9606.ENSP00000248071,9606.ENSP00000290551,9606.ENSP00000306245,9606.ENSP00000319053,9606.ENSP00000350576,9606.ENSP00000356954,9606.ENSP00000360266,9606.ENSP00000365280,9606.ENSP00000370984,9606.ENSP00000419923,9606.ENSP00000428982,9606.ENSP00000465617	EGR1,EGR2,FOSB,KLF2,BTG2,FOS,ZNF77,ZNF441,CTGF,JUN,ID1,COMMD8,KLF6,CCNC,IER2
GO:0001525	angiogenesis	5	297	0.85	0.0078	9606.ENSP00000272233,9606.ENSP00000356954,9606.ENSP00000360266,9606.ENSP00000365280,9606.ENSP00000398736	RHOB,CTGF,JUN,ID1,CYR61
GO:0048646	anatomical structure formation involved in morphogenesis	8	831	0.6	0.008	9606.ENSP00000239223,9606.ENSP00000242480,9606.ENSP00000272233,9606.ENSP00000356954,9606.ENSP00000358596,9606.ENSP00000360266,9606.ENSP00000365280,9606.ENSP00000398736	DUSP1,EGR2,RHOB,CTGF,DUSP5,JUN,ID1,CYR61
GO:0009628	response to abiotic stimulus	9	1052	0.55	0.0083	9606.ENSP00000239223,9606.ENSP00000239938,9606.ENSP00000245919,9606.ENSP00000270162,9606.ENSP00000272233,9606.ENSP00000290551,9606.ENSP00000306245,9606.ENSP00000356954,9606.ENSP00000360266	DUSP1,EGR1,FOSB,SIK1,RHOB,BTG2,FOS,CTGF,JUN
GO:0001568	blood vessel development	6	464	0.73	0.0084	9606.ENSP00000239938,9606.ENSP00000272233,9606.ENSP00000356954,9606.ENSP00000360266,9606.ENSP00000365280,9606.ENSP00000398736	EGR1,RHOB,CTGF,JUN,ID1,CYR61
GO:0035556	intracellular signal transduction	11	1528	0.48	0.0084	9606.ENSP00000230990,9606.ENSP00000239223,9606.ENSP00000270162,9606.ENSP00000272233,9606.ENSP00000279488,9606.ENSP00000290551,9606.ENSP00000312150,9606.ENSP00000356954,9606.ENSP00000358596,9606.ENSP00000360266,9606.ENSP00000469647	HBEGF,DUSP1,SIK1,RHOB,DUSP6,BTG2,TRIB1,CTGF,DUSP5,JUN,ZFP36
GO:0035970	peptidyl-threonine dephosphorylation	2	16	1.72	0.0084	9606.ENSP00000239223,9606.ENSP00000358596	DUSP1,DUSP5
GO:0051094	positive regulation of developmental process	10	1286	0.51	0.0084	9606.ENSP00000235382,9606.ENSP00000239938,9606.ENSP00000272233,9606.ENSP00000306245,9606.ENSP00000312150,9606.ENSP00000356954,9606.ENSP00000360266,9606.ENSP00000391826,9606.ENSP00000398736,9606.ENSP00000469647	RGS2,EGR1,RHOB,FOS,TRIB1,CTGF,JUN,IGF2,CYR61,ZFP36
GO:0051240	positive regulation of multicellular organismal process	11	1551	0.47	0.0091	9606.ENSP00000230990,9606.ENSP00000235382,9606.ENSP00000239938,9606.ENSP00000272233,9606.ENSP00000306245,9606.ENSP00000312150,9606.ENSP00000356954,9606.ENSP00000358501,9606.ENSP00000360266,9606.ENSP00000391826,9606.ENSP00000398736	HBEGF,RGS2,EGR1,RHOB,FOS,TRIB1,CTGF,CD58,JUN,IGF2,CYR61
GO:0071363	cellular response to growth factor stimulus	6	477	0.72	0.0095	9606.ENSP00000239938,9606.ENSP00000306245,9606.ENSP00000356954,9606.ENSP00000360266,9606.ENSP00000365280,9606.ENSP00000469647	EGR1,FOS,CTGF,JUN,ID1,ZFP36
GO:0040008	regulation of growth	7	663	0.64	0.0096	9606.ENSP00000230990,9606.ENSP00000235382,9606.ENSP00000279488,9606.ENSP00000330074,9606.ENSP00000356954,9606.ENSP00000391826,9606.ENSP00000398736	HBEGF,RGS2,DUSP6,HIST1H1B,CTGF,IGF2,CYR61
GO:0006950	response to stress	17	3267	0.34	0.0098	9606.ENSP00000215631,9606.ENSP00000230990,9606.ENSP00000239223,9606.ENSP00000239938,9606.ENSP00000248071,9606.ENSP00000272233,9606.ENSP00000279488,9606.ENSP00000290551,9606.ENSP00000306245,9606.ENSP00000312150,9606.ENSP00000347170,9606.ENSP00000356954,9606.ENSP00000358501,9606.ENSP00000360266,9606.ENSP00000398736,9606.ENSP00000469647,9606.ENSP00000484841	GADD45B,HBEGF,DUSP1,EGR1,KLF2,RHOB,DUSP6,BTG2,FOS,TRIB1,NEIL1,CTGF,CD58,JUN,CYR61,ZFP36,HIST1H3B
GO:0035994	response to muscle stretch	2	18	1.67	0.0098	9606.ENSP00000306245,9606.ENSP00000360266	FOS,JUN
GO:0051412	response to corticosterone	2	18	1.67	0.0098	9606.ENSP00000245919,9606.ENSP00000306245	FOSB,FOS
GO:1901654	response to ketone	4	183	0.96	0.0098	9606.ENSP00000239223,9606.ENSP00000245919,9606.ENSP00000248071,9606.ENSP00000306245	DUSP1,FOSB,KLF2,FOS
GO:0000165	MAPK cascade	5	323	0.81	0.0102	9606.ENSP00000230990,9606.ENSP00000279488,9606.ENSP00000312150,9606.ENSP00000358596,9606.ENSP00000469647	HBEGF,DUSP6,TRIB1,DUSP5,ZFP36
GO:0006807	nitrogen compound metabolic process	31	8349	0.19	0.0102	9606.ENSP00000230990,9606.ENSP00000231948,9606.ENSP00000239223,9606.ENSP00000239938,9606.ENSP00000242480,9606.ENSP00000244534,9606.ENSP00000245919,9606.ENSP00000248071,9606.ENSP00000270162,9606.ENSP00000279488,9606.ENSP00000290551,9606.ENSP00000306245,9606.ENSP00000312150,9606.ENSP00000316948,9606.ENSP00000319053,9606.ENSP00000347170,9606.ENSP00000350576,9606.ENSP00000356954,9606.ENSP00000358596,…	HBEGF,CRBN,DUSP1,EGR1,EGR2,HIST1H1D,FOSB,KLF2,SIK1,DUSP6,BTG2,FOS,TRIB1,CLK4,ZNF77,NEIL1,ZNF441,CTGF,DUSP5,JUN,ID1,COMMD8,IGF2,CYR61,FASTKD1,KLF6,CCNC,IER2,ZFP36,C17orf96,HIST1H3B
GO:0044267	cellular protein metabolic process	18	3603	0.32	0.0102	9606.ENSP00000230990,9606.ENSP00000231948,9606.ENSP00000239223,9606.ENSP00000242480,9606.ENSP00000244534,9606.ENSP00000270162,9606.ENSP00000279488,9606.ENSP00000290551,9606.ENSP00000312150,9606.ENSP00000316948,9606.ENSP00000358596,9606.ENSP00000391826,9606.ENSP00000398736,9606.ENSP00000400513,9606.ENSP00000428982,9606.ENSP00000469647,9606.ENSP00000484710,9606.ENSP00000484841	HBEGF,CRBN,DUSP1,EGR2,HIST1H1D,SIK1,DUSP6,BTG2,TRIB1,CLK4,DUSP5,IGF2,CYR61,FASTKD1,CCNC,ZFP36,C17orf96,HIST1H3B
GO:0010035	response to inorganic substance	6	491	0.71	0.0103	9606.ENSP00000239223,9606.ENSP00000245919,9606.ENSP00000248071,9606.ENSP00000272233,9606.ENSP00000306245,9606.ENSP00000360266	DUSP1,FOSB,KLF2,RHOB,FOS,JUN
GO:0007178	transmembrane receptor protein serine/threonine kinase signaling pathway	4	189	0.95	0.0104	9606.ENSP00000239938,9606.ENSP00000306245,9606.ENSP00000360266,9606.ENSP00000365280	EGR1,FOS,JUN,ID1
GO:0042127	regulation of cell population proliferation	11	1594	0.46	0.0105	9606.ENSP00000230990,9606.ENSP00000239223,9606.ENSP00000239938,9606.ENSP00000290551,9606.ENSP00000312150,9606.ENSP00000356954,9606.ENSP00000360266,9606.ENSP00000365280,9606.ENSP00000391826,9606.ENSP00000398736,9606.ENSP00000469647	HBEGF,DUSP1,EGR1,BTG2,TRIB1,CTGF,JUN,ID1,IGF2,CYR61,ZFP36
GO:0006464	cellular protein modification process	16	2999	0.35	0.0106	9606.ENSP00000230990,9606.ENSP00000231948,9606.ENSP00000239223,9606.ENSP00000242480,9606.ENSP00000244534,9606.ENSP00000270162,9606.ENSP00000279488,9606.ENSP00000290551,9606.ENSP00000312150,9606.ENSP00000316948,9606.ENSP00000358596,9606.ENSP00000398736,9606.ENSP00000400513,9606.ENSP00000428982,9606.ENSP00000469647,9606.ENSP00000484710	HBEGF,CRBN,DUSP1,EGR2,HIST1H1D,SIK1,DUSP6,BTG2,TRIB1,CLK4,DUSP5,CYR61,FASTKD1,CCNC,ZFP36,C17orf96
GO:1901216	positive regulation of neuron death	3	85	1.17	0.0107	9606.ENSP00000239938,9606.ENSP00000306245,9606.ENSP00000360266	EGR1,FOS,JUN
GO:1901701	cellular response to oxygen-containing compound	8	896	0.57	0.0109	9606.ENSP00000239938,9606.ENSP00000248071,9606.ENSP00000272233,9606.ENSP00000306245,9606.ENSP00000360266,9606.ENSP00000365280,9606.ENSP00000391826,9606.ENSP00000469647	EGR1,KLF2,RHOB,FOS,JUN,ID1,IGF2,ZFP36
GO:0007167	enzyme linked receptor protein signaling pathway	7	698	0.62	0.0115	9606.ENSP00000230990,9606.ENSP00000239938,9606.ENSP00000306245,9606.ENSP00000356954,9606.ENSP00000360266,9606.ENSP00000365280,9606.ENSP00000391826	HBEGF,EGR1,FOS,CTGF,JUN,ID1,IGF2
GO:0007179	transforming growth factor beta receptor signaling pathway	3	88	1.15	0.0115	9606.ENSP00000306245,9606.ENSP00000360266,9606.ENSP00000365280	FOS,JUN,ID1
GO:0034654	nucleobase-containing compound biosynthetic process	16	3031	0.34	0.0115	9606.ENSP00000239938,9606.ENSP00000242480,9606.ENSP00000245919,9606.ENSP00000248071,9606.ENSP00000290551,9606.ENSP00000306245,9606.ENSP00000319053,9606.ENSP00000347170,9606.ENSP00000350576,9606.ENSP00000356954,9606.ENSP00000360266,9606.ENSP00000365280,9606.ENSP00000370984,9606.ENSP00000419923,9606.ENSP00000428982,9606.ENSP00000465617	EGR1,EGR2,FOSB,KLF2,BTG2,FOS,ZNF77,NEIL1,ZNF441,CTGF,JUN,ID1,COMMD8,KLF6,CCNC,IER2
GO:0051726	regulation of cell cycle	9	1129	0.52	0.0115	9606.ENSP00000215631,9606.ENSP00000239223,9606.ENSP00000270162,9606.ENSP00000272233,9606.ENSP00000290551,9606.ENSP00000356954,9606.ENSP00000360266,9606.ENSP00000391826,9606.ENSP00000428982	GADD45B,DUSP1,SIK1,RHOB,BTG2,CTGF,JUN,IGF2,CCNC
GO:0071902	positive regulation of protein serine/threonine kinase activity	5	340	0.79	0.0115	9606.ENSP00000215631,9606.ENSP00000279488,9606.ENSP00000358596,9606.ENSP00000391826,9606.ENSP00000428982	GADD45B,DUSP6,DUSP5,IGF2,CCNC
GO:0043410	positive regulation of MAPK cascade	6	512	0.69	0.0118	9606.ENSP00000215631,9606.ENSP00000279488,9606.ENSP00000356954,9606.ENSP00000358596,9606.ENSP00000360266,9606.ENSP00000391826	GADD45B,DUSP6,CTGF,DUSP5,JUN,IGF2
GO:0043085	positive regulation of catalytic activity	10	1381	0.48	0.0119	9606.ENSP00000215631,9606.ENSP00000235382,9606.ENSP00000239938,9606.ENSP00000279488,9606.ENSP00000356954,9606.ENSP00000358596,9606.ENSP00000360266,9606.ENSP00000391826,9606.ENSP00000398736,9606.ENSP00000428982	GADD45B,RGS2,EGR1,DUSP6,CTGF,DUSP5,JUN,IGF2,CYR61,CCNC
GO:0043496	regulation of protein homodimerization activity	2	22	1.58	0.0124	9606.ENSP00000231948,9606.ENSP00000365280	CRBN,ID1
GO:0032502	developmental process	23	5401	0.25	0.0126	9606.ENSP00000215631,9606.ENSP00000230990,9606.ENSP00000235382,9606.ENSP00000238647,9606.ENSP00000239223,9606.ENSP00000239938,9606.ENSP00000242480,9606.ENSP00000248071,9606.ENSP00000259874,9606.ENSP00000270162,9606.ENSP00000272233,9606.ENSP00000279488,9606.ENSP00000290551,9606.ENSP00000306245,9606.ENSP00000356954,9606.ENSP00000358596,9606.ENSP00000360266,9606.ENSP00000365280,9606.ENSP00000391826,…	GADD45B,HBEGF,RGS2,IRF2BPL,DUSP1,EGR1,EGR2,KLF2,IER3,SIK1,RHOB,DUSP6,BTG2,FOS,CTGF,DUSP5,JUN,ID1,IGF2,CYR61,KLF6,IER2,C17orf96
GO:0007275	multicellular organism development	21	4726	0.27	0.0135	9606.ENSP00000215631,9606.ENSP00000230990,9606.ENSP00000235382,9606.ENSP00000239223,9606.ENSP00000239938,9606.ENSP00000242480,9606.ENSP00000248071,9606.ENSP00000270162,9606.ENSP00000272233,9606.ENSP00000279488,9606.ENSP00000290551,9606.ENSP00000306245,9606.ENSP00000356954,9606.ENSP00000358596,9606.ENSP00000360266,9606.ENSP00000365280,9606.ENSP00000391826,9606.ENSP00000398736,9606.ENSP00000419923,…	GADD45B,HBEGF,RGS2,DUSP1,EGR1,EGR2,KLF2,SIK1,RHOB,DUSP6,BTG2,FOS,CTGF,DUSP5,JUN,ID1,IGF2,CYR61,KLF6,IER2,C17orf96
GO:0009612	response to mechanical stimulus	4	210	0.9	0.0137	9606.ENSP00000245919,9606.ENSP00000290551,9606.ENSP00000306245,9606.ENSP00000360266	FOSB,BTG2,FOS,JUN
GO:0048856	anatomical structure development	22	5085	0.26	0.0137	9606.ENSP00000215631,9606.ENSP00000230990,9606.ENSP00000235382,9606.ENSP00000239223,9606.ENSP00000239938,9606.ENSP00000242480,9606.ENSP00000248071,9606.ENSP00000259874,9606.ENSP00000270162,9606.ENSP00000272233,9606.ENSP00000279488,9606.ENSP00000290551,9606.ENSP00000306245,9606.ENSP00000356954,9606.ENSP00000358596,9606.ENSP00000360266,9606.ENSP00000365280,9606.ENSP00000391826,9606.ENSP00000398736,…	GADD45B,HBEGF,RGS2,DUSP1,EGR1,EGR2,KLF2,IER3,SIK1,RHOB,DUSP6,BTG2,FOS,CTGF,DUSP5,JUN,ID1,IGF2,CYR61,KLF6,IER2,C17orf96
GO:0032897	negative regulation of viral transcription	2	24	1.54	0.014	9606.ENSP00000360266,9606.ENSP00000469647	JUN,ZFP36
GO:0043434	response to peptide hormone	5	362	0.76	0.014	9606.ENSP00000239938,9606.ENSP00000242480,9606.ENSP00000290551,9606.ENSP00000356954,9606.ENSP00000391826	EGR1,EGR2,BTG2,CTGF,IGF2
GO:0044319	wound healing, spreading of cells	2	24	1.54	0.014	9606.ENSP00000230990,9606.ENSP00000398736	HBEGF,CYR61
GO:0060669	embryonic placenta morphogenesis	2	24	1.54	0.014	9606.ENSP00000391826,9606.ENSP00000398736	IGF2,CYR61
GO:0016070	RNA metabolic process	17	3430	0.31	0.0141	9606.ENSP00000239938,9606.ENSP00000242480,9606.ENSP00000245919,9606.ENSP00000248071,9606.ENSP00000290551,9606.ENSP00000306245,9606.ENSP00000319053,9606.ENSP00000350576,9606.ENSP00000356954,9606.ENSP00000360266,9606.ENSP00000365280,9606.ENSP00000370984,9606.ENSP00000400513,9606.ENSP00000419923,9606.ENSP00000428982,9606.ENSP00000465617,9606.ENSP00000469647	EGR1,EGR2,FOSB,KLF2,BTG2,FOS,ZNF77,ZNF441,CTGF,JUN,ID1,COMMD8,FASTKD1,KLF6,CCNC,IER2,ZFP36
GO:1902895	positive regulation of pri-miRNA transcription by RNA polymerase II	2	25	1.52	0.0147	9606.ENSP00000306245,9606.ENSP00000360266	FOS,JUN
GO:0035335	peptidyl-tyrosine dephosphorylation	3	100	1.1	0.0148	9606.ENSP00000239223,9606.ENSP00000279488,9606.ENSP00000358596	DUSP1,DUSP6,DUSP5
GO:0009611	response to wounding	6	547	0.66	0.015	9606.ENSP00000230990,9606.ENSP00000356954,9606.ENSP00000360266,9606.ENSP00000398736,9606.ENSP00000469647,9606.ENSP00000484841	HBEGF,CTGF,JUN,CYR61,ZFP36,HIST1H3B
GO:0044093	positive regulation of molecular function	11	1713	0.43	0.0159	9606.ENSP00000215631,9606.ENSP00000231948,9606.ENSP00000235382,9606.ENSP00000239938,9606.ENSP00000279488,9606.ENSP00000356954,9606.ENSP00000358596,9606.ENSP00000360266,9606.ENSP00000391826,9606.ENSP00000398736,9606.ENSP00000428982	GADD45B,CRBN,RGS2,EGR1,DUSP6,CTGF,DUSP5,JUN,IGF2,CYR61,CCNC
GO:0009653	anatomical structure morphogenesis	12	1992	0.4	0.0163	9606.ENSP00000230990,9606.ENSP00000239223,9606.ENSP00000242480,9606.ENSP00000248071,9606.ENSP00000259874,9606.ENSP00000272233,9606.ENSP00000356954,9606.ENSP00000358596,9606.ENSP00000360266,9606.ENSP00000365280,9606.ENSP00000391826,9606.ENSP00000398736	HBEGF,DUSP1,EGR2,KLF2,IER3,RHOB,CTGF,DUSP5,JUN,ID1,IGF2,CYR61
GO:0097305	response to alcohol	4	233	0.85	0.0183	9606.ENSP00000235382,9606.ENSP00000245919,9606.ENSP00000248071,9606.ENSP00000306245	RGS2,FOSB,KLF2,FOS
GO:0007611	learning or memory	4	237	0.85	0.0193	9606.ENSP00000242480,9606.ENSP00000290551,9606.ENSP00000306245,9606.ENSP00000360266	EGR2,BTG2,FOS,JUN
GO:0071236	cellular response to antibiotic	3	112	1.05	0.0193	9606.ENSP00000239938,9606.ENSP00000248071,9606.ENSP00000272233	EGR1,KLF2,RHOB
GO:0001558	regulation of cell growth	5	402	0.71	0.0205	9606.ENSP00000230990,9606.ENSP00000235382,9606.ENSP00000330074,9606.ENSP00000356954,9606.ENSP00000398736	HBEGF,RGS2,HIST1H1B,CTGF,CYR61
GO:0051090	regulation of DNA-binding transcription factor activity	5	403	0.71	0.0205	9606.ENSP00000270162,9606.ENSP00000306245,9606.ENSP00000312150,9606.ENSP00000360266,9606.ENSP00000365280	SIK1,FOS,TRIB1,JUN,ID1
GO:0071276	cellular response to cadmium ion	2	31	1.43	0.0205	9606.ENSP00000306245,9606.ENSP00000360266	FOS,JUN
GO:0071774	response to fibroblast growth factor	3	115	1.04	0.0205	9606.ENSP00000356954,9606.ENSP00000465617,9606.ENSP00000469647	CTGF,IER2,ZFP36
GO:0017148	negative regulation of translation	3	117	1.03	0.0212	9606.ENSP00000235382,9606.ENSP00000290551,9606.ENSP00000469647	RGS2,BTG2,ZFP36
GO:0072359	circulatory system development	7	807	0.56	0.0216	9606.ENSP00000239938,9606.ENSP00000270162,9606.ENSP00000272233,9606.ENSP00000356954,9606.ENSP00000360266,9606.ENSP00000365280,9606.ENSP00000398736	EGR1,SIK1,RHOB,CTGF,JUN,ID1,CYR61
GO:0044238	primary metabolic process	31	8808	0.17	0.0219	9606.ENSP00000230990,9606.ENSP00000231948,9606.ENSP00000239223,9606.ENSP00000239938,9606.ENSP00000242480,9606.ENSP00000244534,9606.ENSP00000245919,9606.ENSP00000248071,9606.ENSP00000270162,9606.ENSP00000279488,9606.ENSP00000290551,9606.ENSP00000306245,9606.ENSP00000312150,9606.ENSP00000316948,9606.ENSP00000319053,9606.ENSP00000347170,9606.ENSP00000350576,9606.ENSP00000356954,9606.ENSP00000358596,…	HBEGF,CRBN,DUSP1,EGR1,EGR2,HIST1H1D,FOSB,KLF2,SIK1,DUSP6,BTG2,FOS,TRIB1,CLK4,ZNF77,NEIL1,ZNF441,CTGF,DUSP5,JUN,ID1,COMMD8,IGF2,CYR61,FASTKD1,KLF6,CCNC,IER2,ZFP36,C17orf96,HIST1H3B
GO:0090304	nucleic acid metabolic process	18	3941	0.28	0.0224	9606.ENSP00000239938,9606.ENSP00000242480,9606.ENSP00000245919,9606.ENSP00000248071,9606.ENSP00000290551,9606.ENSP00000306245,9606.ENSP00000319053,9606.ENSP00000347170,9606.ENSP00000350576,9606.ENSP00000356954,9606.ENSP00000360266,9606.ENSP00000365280,9606.ENSP00000370984,9606.ENSP00000400513,9606.ENSP00000419923,9606.ENSP00000428982,9606.ENSP00000465617,9606.ENSP00000469647	EGR1,EGR2,FOSB,KLF2,BTG2,FOS,ZNF77,NEIL1,ZNF441,CTGF,JUN,ID1,COMMD8,FASTKD1,KLF6,CCNC,IER2,ZFP36
GO:0033993	response to lipid	7	825	0.55	0.0238	9606.ENSP00000239223,9606.ENSP00000245919,9606.ENSP00000306245,9606.ENSP00000312150,9606.ENSP00000356954,9606.ENSP00000360266,9606.ENSP00000469647	DUSP1,FOSB,FOS,TRIB1,CTGF,JUN,ZFP36
GO:0010646	regulation of cell communication	16	3327	0.3	0.0245	9606.ENSP00000215631,9606.ENSP00000230990,9606.ENSP00000235382,9606.ENSP00000239223,9606.ENSP00000239938,9606.ENSP00000242480,9606.ENSP00000259874,9606.ENSP00000272233,9606.ENSP00000279488,9606.ENSP00000312150,9606.ENSP00000356954,9606.ENSP00000358596,9606.ENSP00000360266,9606.ENSP00000365280,9606.ENSP00000391826,9606.ENSP00000398736	GADD45B,HBEGF,RGS2,DUSP1,EGR1,EGR2,IER3,RHOB,DUSP6,TRIB1,CTGF,DUSP5,JUN,ID1,IGF2,CYR61
GO:0048660	regulation of smooth muscle cell proliferation	3	126	1	0.0248	9606.ENSP00000230990,9606.ENSP00000312150,9606.ENSP00000360266	HBEGF,TRIB1,JUN
GO:0032570	response to progesterone	2	36	1.36	0.0253	9606.ENSP00000245919,9606.ENSP00000306245	FOSB,FOS
GO:0009966	regulation of signal transduction	15	3033	0.31	0.0259	9606.ENSP00000215631,9606.ENSP00000230990,9606.ENSP00000235382,9606.ENSP00000239223,9606.ENSP00000239938,9606.ENSP00000259874,9606.ENSP00000272233,9606.ENSP00000279488,9606.ENSP00000312150,9606.ENSP00000356954,9606.ENSP00000358596,9606.ENSP00000360266,9606.ENSP00000365280,9606.ENSP00000391826,9606.ENSP00000398736	GADD45B,HBEGF,RGS2,DUSP1,EGR1,IER3,RHOB,DUSP6,TRIB1,CTGF,DUSP5,JUN,ID1,IGF2,CYR61
GO:0023051	regulation of signaling	16	3360	0.3	0.0266	9606.ENSP00000215631,9606.ENSP00000230990,9606.ENSP00000235382,9606.ENSP00000239223,9606.ENSP00000239938,9606.ENSP00000242480,9606.ENSP00000259874,9606.ENSP00000272233,9606.ENSP00000279488,9606.ENSP00000312150,9606.ENSP00000356954,9606.ENSP00000358596,9606.ENSP00000360266,9606.ENSP00000365280,9606.ENSP00000391826,9606.ENSP00000398736	GADD45B,HBEGF,RGS2,DUSP1,EGR1,EGR2,IER3,RHOB,DUSP6,TRIB1,CTGF,DUSP5,JUN,ID1,IGF2,CYR61
GO:0009605	response to external stimulus	12	2152	0.37	0.0276	9606.ENSP00000230990,9606.ENSP00000239938,9606.ENSP00000242480,9606.ENSP00000245919,9606.ENSP00000270162,9606.ENSP00000290551,9606.ENSP00000306245,9606.ENSP00000312150,9606.ENSP00000358501,9606.ENSP00000360266,9606.ENSP00000398736,9606.ENSP00000469647	HBEGF,EGR1,EGR2,FOSB,SIK1,BTG2,FOS,TRIB1,CD58,JUN,CYR61,ZFP36
GO:0061013	regulation of mRNA catabolic process	3	134	0.97	0.0286	9606.ENSP00000290551,9606.ENSP00000400513,9606.ENSP00000469647	BTG2,FASTKD1,ZFP36
GO:0010634	positive regulation of epithelial cell migration	3	136	0.96	0.0295	9606.ENSP00000230990,9606.ENSP00000272233,9606.ENSP00000360266	HBEGF,RHOB,JUN
GO:0007612	learning	3	137	0.96	0.0298	9606.ENSP00000290551,9606.ENSP00000306245,9606.ENSP00000360266	BTG2,FOS,JUN
GO:0071364	cellular response to epidermal growth factor stimulus	2	40	1.32	0.0298	9606.ENSP00000365280,9606.ENSP00000469647	ID1,ZFP36
GO:0008284	positive regulation of cell population proliferation	7	878	0.52	0.0311	9606.ENSP00000230990,9606.ENSP00000239938,9606.ENSP00000356954,9606.ENSP00000360266,9606.ENSP00000365280,9606.ENSP00000391826,9606.ENSP00000398736	HBEGF,EGR1,CTGF,JUN,ID1,IGF2,CYR61
GO:1901214	regulation of neuron death	4	288	0.76	0.0332	9606.ENSP00000239938,9606.ENSP00000290551,9606.ENSP00000306245,9606.ENSP00000360266	EGR1,BTG2,FOS,JUN
GO:0051147	regulation of muscle cell differentiation	3	148	0.93	0.0357	9606.ENSP00000235382,9606.ENSP00000270162,9606.ENSP00000391826	RGS2,SIK1,IGF2
GO:0006325	chromatin organization	6	683	0.56	0.0363	9606.ENSP00000244534,9606.ENSP00000330074,9606.ENSP00000332194,9606.ENSP00000379911,9606.ENSP00000484710,9606.ENSP00000484841	HIST1H1D,HIST1H1B,HIST2H2AC,CENPK,C17orf96,HIST1H3B
GO:0045597	positive regulation of cell differentiation	7	908	0.51	0.0363	9606.ENSP00000235382,9606.ENSP00000306245,9606.ENSP00000312150,9606.ENSP00000356954,9606.ENSP00000360266,9606.ENSP00000398736,9606.ENSP00000469647	RGS2,FOS,TRIB1,CTGF,JUN,CYR61,ZFP36
GO:0032496	response to lipopolysaccharide	4	298	0.75	0.0364	9606.ENSP00000306245,9606.ENSP00000312150,9606.ENSP00000360266,9606.ENSP00000469647	FOS,TRIB1,JUN,ZFP36
GO:1901342	regulation of vasculature development	4	305	0.74	0.0389	9606.ENSP00000239938,9606.ENSP00000248071,9606.ENSP00000272233,9606.ENSP00000365280	EGR1,KLF2,RHOB,ID1
GO:0006139	nucleobase-containing compound metabolic process	19	4551	0.24	0.04	9606.ENSP00000239938,9606.ENSP00000242480,9606.ENSP00000245919,9606.ENSP00000248071,9606.ENSP00000290551,9606.ENSP00000306245,9606.ENSP00000319053,9606.ENSP00000347170,9606.ENSP00000350576,9606.ENSP00000356954,9606.ENSP00000360266,9606.ENSP00000365280,9606.ENSP00000370984,9606.ENSP00000391826,9606.ENSP00000400513,9606.ENSP00000419923,9606.ENSP00000428982,9606.ENSP00000465617,9606.ENSP00000469647	EGR1,EGR2,FOSB,KLF2,BTG2,FOS,ZNF77,NEIL1,ZNF441,CTGF,JUN,ID1,COMMD8,IGF2,FASTKD1,KLF6,CCNC,IER2,ZFP36
GO:0043433	negative regulation of DNA-binding transcription factor activity	3	157	0.9	0.0402	9606.ENSP00000270162,9606.ENSP00000312150,9606.ENSP00000365280	SIK1,TRIB1,ID1
GO:0035690	cellular response to drug	4	310	0.73	0.0404	9606.ENSP00000239938,9606.ENSP00000248071,9606.ENSP00000272233,9606.ENSP00000365280	EGR1,KLF2,RHOB,ID1
GO:0030324	lung development	3	162	0.89	0.0434	9606.ENSP00000248071,9606.ENSP00000356954,9606.ENSP00000365280	KLF2,CTGF,ID1
GO:0048513	animal organ development	14	2926	0.3	0.0435	9606.ENSP00000230990,9606.ENSP00000235382,9606.ENSP00000239938,9606.ENSP00000242480,9606.ENSP00000248071,9606.ENSP00000270162,9606.ENSP00000290551,9606.ENSP00000306245,9606.ENSP00000356954,9606.ENSP00000360266,9606.ENSP00000365280,9606.ENSP00000391826,9606.ENSP00000398736,9606.ENSP00000419923	HBEGF,RGS2,EGR1,EGR2,KLF2,SIK1,BTG2,FOS,CTGF,JUN,ID1,IGF2,CYR61,KLF6
GO:0001706	endoderm formation	2	52	1.2	0.044	9606.ENSP00000239223,9606.ENSP00000358596	DUSP1,DUSP5
GO:0043392	negative regulation of DNA binding	2	52	1.2	0.044	9606.ENSP00000360266,9606.ENSP00000365280	JUN,ID1
GO:0060548	negative regulation of cell death	7	953	0.49	0.044	9606.ENSP00000239223,9606.ENSP00000259874,9606.ENSP00000290551,9606.ENSP00000356954,9606.ENSP00000360266,9606.ENSP00000365280,9606.ENSP00000398736	DUSP1,IER3,BTG2,CTGF,JUN,ID1,CYR61
GO:0001101	response to acid chemical	4	323	0.71	0.0452	9606.ENSP00000239223,9606.ENSP00000239938,9606.ENSP00000248071,9606.ENSP00000356954	DUSP1,EGR1,KLF2,CTGF
GO:1902533	positive regulation of intracellular signal transduction	7	959	0.48	0.0452	9606.ENSP00000215631,9606.ENSP00000230990,9606.ENSP00000279488,9606.ENSP00000356954,9606.ENSP00000358596,9606.ENSP00000360266,9606.ENSP00000391826	GADD45B,HBEGF,DUSP6,CTGF,DUSP5,JUN,IGF2
GObp upregulated genes
#term ID	term description	observed gene count	background gene count	strength	false discovery rate	matching proteins in your network (IDs)	matching proteins in your network (labels)
GO:0010604	positive regulation of macromolecule metabolic process	20	3081	0.69	1.13e-08	9606.ENSP00000215631,9606.ENSP00000230990,9606.ENSP00000238647,9606.ENSP00000239938,9606.ENSP00000242480,9606.ENSP00000245919,9606.ENSP00000248071,9606.ENSP00000279488,9606.ENSP00000290551,9606.ENSP00000306245,9606.ENSP00000312150,9606.ENSP00000356954,9606.ENSP00000358596,9606.ENSP00000360266,9606.ENSP00000365280,9606.ENSP00000391826,9606.ENSP00000398736,9606.ENSP00000419923,9606.ENSP00000465617,…	GADD45B,HBEGF,IRF2BPL,EGR1,EGR2,FOSB,KLF2,DUSP6,BTG2,FOS,TRIB1,CTGF,DUSP5,JUN,ID1,IGF2,CYR61,KLF6,IER2,ZFP36
GO:0048522	positive regulation of cellular process	23	4898	0.55	1.23e-08	9606.ENSP00000215631,9606.ENSP00000230990,9606.ENSP00000238647,9606.ENSP00000239223,9606.ENSP00000239938,9606.ENSP00000242480,9606.ENSP00000245919,9606.ENSP00000248071,9606.ENSP00000270162,9606.ENSP00000272233,9606.ENSP00000279488,9606.ENSP00000290551,9606.ENSP00000306245,9606.ENSP00000312150,9606.ENSP00000356954,9606.ENSP00000358596,9606.ENSP00000360266,9606.ENSP00000365280,9606.ENSP00000391826,…	GADD45B,HBEGF,IRF2BPL,DUSP1,EGR1,EGR2,FOSB,KLF2,SIK1,RHOB,DUSP6,BTG2,FOS,TRIB1,CTGF,DUSP5,JUN,ID1,IGF2,CYR61,KLF6,IER2,ZFP36
GO:0051173	positive regulation of nitrogen compound metabolic process	19	2946	0.69	1.97e-08	9606.ENSP00000215631,9606.ENSP00000230990,9606.ENSP00000238647,9606.ENSP00000239938,9606.ENSP00000242480,9606.ENSP00000245919,9606.ENSP00000248071,9606.ENSP00000279488,9606.ENSP00000290551,9606.ENSP00000306245,9606.ENSP00000312150,9606.ENSP00000356954,9606.ENSP00000358596,9606.ENSP00000360266,9606.ENSP00000391826,9606.ENSP00000398736,9606.ENSP00000419923,9606.ENSP00000465617,9606.ENSP00000469647	GADD45B,HBEGF,IRF2BPL,EGR1,EGR2,FOSB,KLF2,DUSP6,BTG2,FOS,TRIB1,CTGF,DUSP5,JUN,IGF2,CYR61,KLF6,IER2,ZFP36
GO:0031325	positive regulation of cellular metabolic process	19	3060	0.67	3.09e-08	9606.ENSP00000215631,9606.ENSP00000230990,9606.ENSP00000238647,9606.ENSP00000239938,9606.ENSP00000242480,9606.ENSP00000245919,9606.ENSP00000248071,9606.ENSP00000279488,9606.ENSP00000290551,9606.ENSP00000306245,9606.ENSP00000312150,9606.ENSP00000356954,9606.ENSP00000358596,9606.ENSP00000360266,9606.ENSP00000391826,9606.ENSP00000398736,9606.ENSP00000419923,9606.ENSP00000465617,9606.ENSP00000469647	GADD45B,HBEGF,IRF2BPL,EGR1,EGR2,FOSB,KLF2,DUSP6,BTG2,FOS,TRIB1,CTGF,DUSP5,JUN,IGF2,CYR61,KLF6,IER2,ZFP36
GO:0009719	response to endogenous stimulus	14	1353	0.89	5.33e-08	9606.ENSP00000239223,9606.ENSP00000239938,9606.ENSP00000242480,9606.ENSP00000245919,9606.ENSP00000248071,9606.ENSP00000270162,9606.ENSP00000290551,9606.ENSP00000306245,9606.ENSP00000356954,9606.ENSP00000360266,9606.ENSP00000365280,9606.ENSP00000391826,9606.ENSP00000465617,9606.ENSP00000469647	DUSP1,EGR1,EGR2,FOSB,KLF2,SIK1,BTG2,FOS,CTGF,JUN,ID1,IGF2,IER2,ZFP36
GO:1901700	response to oxygen-containing compound	14	1427	0.87	9.36e-08	9606.ENSP00000239223,9606.ENSP00000239938,9606.ENSP00000242480,9606.ENSP00000245919,9606.ENSP00000248071,9606.ENSP00000272233,9606.ENSP00000290551,9606.ENSP00000306245,9606.ENSP00000312150,9606.ENSP00000356954,9606.ENSP00000360266,9606.ENSP00000365280,9606.ENSP00000391826,9606.ENSP00000469647	DUSP1,EGR1,EGR2,FOSB,KLF2,RHOB,BTG2,FOS,TRIB1,CTGF,JUN,ID1,IGF2,ZFP36
GO:0051171	regulation of nitrogen compound metabolic process	23	5827	0.47	1.22e-07	9606.ENSP00000215631,9606.ENSP00000230990,9606.ENSP00000238647,9606.ENSP00000239223,9606.ENSP00000239938,9606.ENSP00000242480,9606.ENSP00000245919,9606.ENSP00000248071,9606.ENSP00000270162,9606.ENSP00000279488,9606.ENSP00000290551,9606.ENSP00000306245,9606.ENSP00000312150,9606.ENSP00000356954,9606.ENSP00000358596,9606.ENSP00000360266,9606.ENSP00000365280,9606.ENSP00000391826,9606.ENSP00000398736,…	GADD45B,HBEGF,IRF2BPL,DUSP1,EGR1,EGR2,FOSB,KLF2,SIK1,DUSP6,BTG2,FOS,TRIB1,CTGF,DUSP5,JUN,ID1,IGF2,CYR61,KLF6,IER2,ZFP36,C17orf96
GO:0080090	regulation of primary metabolic process	23	5982	0.46	1.94e-07	9606.ENSP00000215631,9606.ENSP00000230990,9606.ENSP00000238647,9606.ENSP00000239223,9606.ENSP00000239938,9606.ENSP00000242480,9606.ENSP00000245919,9606.ENSP00000248071,9606.ENSP00000270162,9606.ENSP00000279488,9606.ENSP00000290551,9606.ENSP00000306245,9606.ENSP00000312150,9606.ENSP00000356954,9606.ENSP00000358596,9606.ENSP00000360266,9606.ENSP00000365280,9606.ENSP00000391826,9606.ENSP00000398736,…	GADD45B,HBEGF,IRF2BPL,DUSP1,EGR1,EGR2,FOSB,KLF2,SIK1,DUSP6,BTG2,FOS,TRIB1,CTGF,DUSP5,JUN,ID1,IGF2,CYR61,KLF6,IER2,ZFP36,C17orf96
GO:0031323	regulation of cellular metabolic process	23	6082	0.45	2.44e-07	9606.ENSP00000215631,9606.ENSP00000230990,9606.ENSP00000238647,9606.ENSP00000239223,9606.ENSP00000239938,9606.ENSP00000242480,9606.ENSP00000245919,9606.ENSP00000248071,9606.ENSP00000270162,9606.ENSP00000279488,9606.ENSP00000290551,9606.ENSP00000306245,9606.ENSP00000312150,9606.ENSP00000356954,9606.ENSP00000358596,9606.ENSP00000360266,9606.ENSP00000365280,9606.ENSP00000391826,9606.ENSP00000398736,…	GADD45B,HBEGF,IRF2BPL,DUSP1,EGR1,EGR2,FOSB,KLF2,SIK1,DUSP6,BTG2,FOS,TRIB1,CTGF,DUSP5,JUN,ID1,IGF2,CYR61,KLF6,IER2,ZFP36,C17orf96
GO:0060255	regulation of macromolecule metabolic process	23	6072	0.45	2.44e-07	9606.ENSP00000215631,9606.ENSP00000230990,9606.ENSP00000238647,9606.ENSP00000239223,9606.ENSP00000239938,9606.ENSP00000242480,9606.ENSP00000245919,9606.ENSP00000248071,9606.ENSP00000270162,9606.ENSP00000279488,9606.ENSP00000290551,9606.ENSP00000306245,9606.ENSP00000312150,9606.ENSP00000356954,9606.ENSP00000358596,9606.ENSP00000360266,9606.ENSP00000365280,9606.ENSP00000391826,9606.ENSP00000398736,…	GADD45B,HBEGF,IRF2BPL,DUSP1,EGR1,EGR2,FOSB,KLF2,SIK1,DUSP6,BTG2,FOS,TRIB1,CTGF,DUSP5,JUN,ID1,IGF2,CYR61,KLF6,IER2,ZFP36,C17orf96
GO:0032502	developmental process	22	5401	0.49	2.47e-07	9606.ENSP00000215631,9606.ENSP00000230990,9606.ENSP00000238647,9606.ENSP00000239223,9606.ENSP00000239938,9606.ENSP00000242480,9606.ENSP00000248071,9606.ENSP00000259874,9606.ENSP00000270162,9606.ENSP00000272233,9606.ENSP00000279488,9606.ENSP00000290551,9606.ENSP00000306245,9606.ENSP00000356954,9606.ENSP00000358596,9606.ENSP00000360266,9606.ENSP00000365280,9606.ENSP00000391826,9606.ENSP00000398736,…	GADD45B,HBEGF,IRF2BPL,DUSP1,EGR1,EGR2,KLF2,IER3,SIK1,RHOB,DUSP6,BTG2,FOS,CTGF,DUSP5,JUN,ID1,IGF2,CYR61,KLF6,IER2,C17orf96
GO:0009888	tissue development	14	1626	0.81	2.92e-07	9606.ENSP00000230990,9606.ENSP00000239223,9606.ENSP00000239938,9606.ENSP00000242480,9606.ENSP00000248071,9606.ENSP00000270162,9606.ENSP00000272233,9606.ENSP00000290551,9606.ENSP00000306245,9606.ENSP00000356954,9606.ENSP00000358596,9606.ENSP00000360266,9606.ENSP00000365280,9606.ENSP00000398736	HBEGF,DUSP1,EGR1,EGR2,KLF2,SIK1,RHOB,BTG2,FOS,CTGF,DUSP5,JUN,ID1,CYR61
GO:0009892	negative regulation of metabolic process	17	2762	0.67	2.97e-07	9606.ENSP00000215631,9606.ENSP00000230990,9606.ENSP00000238647,9606.ENSP00000239223,9606.ENSP00000239938,9606.ENSP00000245919,9606.ENSP00000248071,9606.ENSP00000270162,9606.ENSP00000279488,9606.ENSP00000290551,9606.ENSP00000312150,9606.ENSP00000356954,9606.ENSP00000358596,9606.ENSP00000360266,9606.ENSP00000365280,9606.ENSP00000391826,9606.ENSP00000469647	GADD45B,HBEGF,IRF2BPL,DUSP1,EGR1,FOSB,KLF2,SIK1,DUSP6,BTG2,TRIB1,CTGF,DUSP5,JUN,ID1,IGF2,ZFP36
GO:0010941	regulation of cell death	14	1638	0.81	2.97e-07	9606.ENSP00000215631,9606.ENSP00000239223,9606.ENSP00000239938,9606.ENSP00000259874,9606.ENSP00000270162,9606.ENSP00000272233,9606.ENSP00000279488,9606.ENSP00000290551,9606.ENSP00000306245,9606.ENSP00000356954,9606.ENSP00000360266,9606.ENSP00000365280,9606.ENSP00000398736,9606.ENSP00000469647	GADD45B,DUSP1,EGR1,IER3,SIK1,RHOB,DUSP6,BTG2,FOS,CTGF,JUN,ID1,CYR61,ZFP36
GO:0009725	response to hormone	11	854	0.99	3.91e-07	9606.ENSP00000239223,9606.ENSP00000239938,9606.ENSP00000242480,9606.ENSP00000245919,9606.ENSP00000270162,9606.ENSP00000290551,9606.ENSP00000306245,9606.ENSP00000356954,9606.ENSP00000360266,9606.ENSP00000391826,9606.ENSP00000469647	DUSP1,EGR1,EGR2,FOSB,SIK1,BTG2,FOS,CTGF,JUN,IGF2,ZFP36
GO:0009889	regulation of biosynthetic process	20	4337	0.54	3.91e-07	9606.ENSP00000230990,9606.ENSP00000238647,9606.ENSP00000239223,9606.ENSP00000239938,9606.ENSP00000242480,9606.ENSP00000245919,9606.ENSP00000248071,9606.ENSP00000270162,9606.ENSP00000290551,9606.ENSP00000306245,9606.ENSP00000312150,9606.ENSP00000356954,9606.ENSP00000360266,9606.ENSP00000365280,9606.ENSP00000391826,9606.ENSP00000398736,9606.ENSP00000419923,9606.ENSP00000465617,9606.ENSP00000469647,…	HBEGF,IRF2BPL,DUSP1,EGR1,EGR2,FOSB,KLF2,SIK1,BTG2,FOS,TRIB1,CTGF,JUN,ID1,IGF2,CYR61,KLF6,IER2,ZFP36,C17orf96
GO:0010243	response to organonitrogen compound	11	876	0.98	4.57e-07	9606.ENSP00000239223,9606.ENSP00000239938,9606.ENSP00000242480,9606.ENSP00000245919,9606.ENSP00000248071,9606.ENSP00000290551,9606.ENSP00000306245,9606.ENSP00000356954,9606.ENSP00000360266,9606.ENSP00000365280,9606.ENSP00000391826	DUSP1,EGR1,EGR2,FOSB,KLF2,BTG2,FOS,CTGF,JUN,ID1,IGF2
GO:0010942	positive regulation of cell death	10	663	1.06	4.57e-07	9606.ENSP00000215631,9606.ENSP00000239223,9606.ENSP00000239938,9606.ENSP00000270162,9606.ENSP00000272233,9606.ENSP00000279488,9606.ENSP00000306245,9606.ENSP00000356954,9606.ENSP00000360266,9606.ENSP00000398736	GADD45B,DUSP1,EGR1,SIK1,RHOB,DUSP6,FOS,CTGF,JUN,CYR61
GO:0014070	response to organic cyclic compound	11	873	0.98	4.57e-07	9606.ENSP00000239223,9606.ENSP00000239938,9606.ENSP00000245919,9606.ENSP00000248071,9606.ENSP00000279488,9606.ENSP00000290551,9606.ENSP00000306245,9606.ENSP00000356954,9606.ENSP00000360266,9606.ENSP00000365280,9606.ENSP00000469647	DUSP1,EGR1,FOSB,KLF2,DUSP6,BTG2,FOS,CTGF,JUN,ID1,ZFP36
GO:0031324	negative regulation of cellular metabolic process	16	2463	0.69	4.57e-07	9606.ENSP00000215631,9606.ENSP00000230990,9606.ENSP00000238647,9606.ENSP00000239223,9606.ENSP00000239938,9606.ENSP00000245919,9606.ENSP00000248071,9606.ENSP00000270162,9606.ENSP00000279488,9606.ENSP00000290551,9606.ENSP00000312150,9606.ENSP00000358596,9606.ENSP00000360266,9606.ENSP00000365280,9606.ENSP00000391826,9606.ENSP00000469647	GADD45B,HBEGF,IRF2BPL,DUSP1,EGR1,FOSB,KLF2,SIK1,DUSP6,BTG2,TRIB1,DUSP5,JUN,ID1,IGF2,ZFP36
GO:0048523	negative regulation of cellular process	20	4454	0.53	4.71e-07	9606.ENSP00000215631,9606.ENSP00000230990,9606.ENSP00000238647,9606.ENSP00000239223,9606.ENSP00000239938,9606.ENSP00000245919,9606.ENSP00000248071,9606.ENSP00000259874,9606.ENSP00000270162,9606.ENSP00000272233,9606.ENSP00000279488,9606.ENSP00000290551,9606.ENSP00000312150,9606.ENSP00000356954,9606.ENSP00000358596,9606.ENSP00000360266,9606.ENSP00000365280,9606.ENSP00000391826,9606.ENSP00000398736,…	GADD45B,HBEGF,IRF2BPL,DUSP1,EGR1,FOSB,KLF2,IER3,SIK1,RHOB,DUSP6,BTG2,TRIB1,CTGF,DUSP5,JUN,ID1,IGF2,CYR61,ZFP36
GO:0048856	anatomical structure development	21	5085	0.49	4.92e-07	9606.ENSP00000215631,9606.ENSP00000230990,9606.ENSP00000239223,9606.ENSP00000239938,9606.ENSP00000242480,9606.ENSP00000248071,9606.ENSP00000259874,9606.ENSP00000270162,9606.ENSP00000272233,9606.ENSP00000279488,9606.ENSP00000290551,9606.ENSP00000306245,9606.ENSP00000356954,9606.ENSP00000358596,9606.ENSP00000360266,9606.ENSP00000365280,9606.ENSP00000391826,9606.ENSP00000398736,9606.ENSP00000419923,…	GADD45B,HBEGF,DUSP1,EGR1,EGR2,KLF2,IER3,SIK1,RHOB,DUSP6,BTG2,FOS,CTGF,DUSP5,JUN,ID1,IGF2,CYR61,KLF6,IER2,C17orf96
GO:0010605	negative regulation of macromolecule metabolic process	16	2558	0.67	5.89e-07	9606.ENSP00000215631,9606.ENSP00000230990,9606.ENSP00000238647,9606.ENSP00000239223,9606.ENSP00000239938,9606.ENSP00000245919,9606.ENSP00000248071,9606.ENSP00000279488,9606.ENSP00000290551,9606.ENSP00000312150,9606.ENSP00000356954,9606.ENSP00000358596,9606.ENSP00000360266,9606.ENSP00000365280,9606.ENSP00000391826,9606.ENSP00000469647	GADD45B,HBEGF,IRF2BPL,DUSP1,EGR1,FOSB,KLF2,DUSP6,BTG2,TRIB1,CTGF,DUSP5,JUN,ID1,IGF2,ZFP36
GO:0010628	positive regulation of gene expression	14	1826	0.76	6.73e-07	9606.ENSP00000238647,9606.ENSP00000239938,9606.ENSP00000242480,9606.ENSP00000245919,9606.ENSP00000248071,9606.ENSP00000306245,9606.ENSP00000356954,9606.ENSP00000360266,9606.ENSP00000365280,9606.ENSP00000391826,9606.ENSP00000398736,9606.ENSP00000419923,9606.ENSP00000465617,9606.ENSP00000469647	IRF2BPL,EGR1,EGR2,FOSB,KLF2,FOS,CTGF,JUN,ID1,IGF2,CYR61,KLF6,IER2,ZFP36
GO:0042981	regulation of apoptotic process	13	1501	0.81	6.73e-07	9606.ENSP00000215631,9606.ENSP00000239223,9606.ENSP00000239938,9606.ENSP00000259874,9606.ENSP00000270162,9606.ENSP00000272233,9606.ENSP00000279488,9606.ENSP00000290551,9606.ENSP00000356954,9606.ENSP00000360266,9606.ENSP00000365280,9606.ENSP00000398736,9606.ENSP00000469647	GADD45B,DUSP1,EGR1,IER3,SIK1,RHOB,DUSP6,BTG2,CTGF,JUN,ID1,CYR61,ZFP36
GO:0043408	regulation of MAPK cascade	10	712	1.02	6.73e-07	9606.ENSP00000215631,9606.ENSP00000239223,9606.ENSP00000279488,9606.ENSP00000312150,9606.ENSP00000356954,9606.ENSP00000358596,9606.ENSP00000360266,9606.ENSP00000365280,9606.ENSP00000391826,9606.ENSP00000398736	GADD45B,DUSP1,DUSP6,TRIB1,CTGF,DUSP5,JUN,ID1,IGF2,CYR61
GO:2000112	regulation of cellular macromolecule biosynthetic process	19	4050	0.55	6.96e-07	9606.ENSP00000230990,9606.ENSP00000238647,9606.ENSP00000239223,9606.ENSP00000239938,9606.ENSP00000242480,9606.ENSP00000245919,9606.ENSP00000248071,9606.ENSP00000270162,9606.ENSP00000290551,9606.ENSP00000306245,9606.ENSP00000312150,9606.ENSP00000360266,9606.ENSP00000365280,9606.ENSP00000391826,9606.ENSP00000398736,9606.ENSP00000419923,9606.ENSP00000465617,9606.ENSP00000469647,9606.ENSP00000484710	HBEGF,IRF2BPL,DUSP1,EGR1,EGR2,FOSB,KLF2,SIK1,BTG2,FOS,TRIB1,JUN,ID1,IGF2,CYR61,KLF6,IER2,ZFP36,C17orf96
GO:0007275	multicellular organism development	20	4726	0.5	9.64e-07	9606.ENSP00000215631,9606.ENSP00000230990,9606.ENSP00000239223,9606.ENSP00000239938,9606.ENSP00000242480,9606.ENSP00000248071,9606.ENSP00000270162,9606.ENSP00000272233,9606.ENSP00000279488,9606.ENSP00000290551,9606.ENSP00000306245,9606.ENSP00000356954,9606.ENSP00000358596,9606.ENSP00000360266,9606.ENSP00000365280,9606.ENSP00000391826,9606.ENSP00000398736,9606.ENSP00000419923,9606.ENSP00000465617,…	GADD45B,HBEGF,DUSP1,EGR1,EGR2,KLF2,SIK1,RHOB,DUSP6,BTG2,FOS,CTGF,DUSP5,JUN,ID1,IGF2,CYR61,KLF6,IER2,C17orf96
GO:0042221	response to chemical	19	4153	0.54	9.64e-07	9606.ENSP00000230990,9606.ENSP00000239223,9606.ENSP00000239938,9606.ENSP00000242480,9606.ENSP00000245919,9606.ENSP00000248071,9606.ENSP00000270162,9606.ENSP00000272233,9606.ENSP00000279488,9606.ENSP00000290551,9606.ENSP00000306245,9606.ENSP00000312150,9606.ENSP00000356954,9606.ENSP00000360266,9606.ENSP00000365280,9606.ENSP00000391826,9606.ENSP00000398736,9606.ENSP00000465617,9606.ENSP00000469647	HBEGF,DUSP1,EGR1,EGR2,FOSB,KLF2,SIK1,RHOB,DUSP6,BTG2,FOS,TRIB1,CTGF,JUN,ID1,IGF2,CYR61,IER2,ZFP36
GO:0051172	negative regulation of nitrogen compound metabolic process	15	2307	0.69	1.03e-06	9606.ENSP00000215631,9606.ENSP00000230990,9606.ENSP00000238647,9606.ENSP00000239223,9606.ENSP00000239938,9606.ENSP00000245919,9606.ENSP00000248071,9606.ENSP00000279488,9606.ENSP00000290551,9606.ENSP00000312150,9606.ENSP00000358596,9606.ENSP00000360266,9606.ENSP00000365280,9606.ENSP00000391826,9606.ENSP00000469647	GADD45B,HBEGF,IRF2BPL,DUSP1,EGR1,FOSB,KLF2,DUSP6,BTG2,TRIB1,DUSP5,JUN,ID1,IGF2,ZFP36
GO:0051254	positive regulation of RNA metabolic process	13	1596	0.79	1.06e-06	9606.ENSP00000238647,9606.ENSP00000239938,9606.ENSP00000242480,9606.ENSP00000245919,9606.ENSP00000248071,9606.ENSP00000290551,9606.ENSP00000306245,9606.ENSP00000360266,9606.ENSP00000391826,9606.ENSP00000398736,9606.ENSP00000419923,9606.ENSP00000465617,9606.ENSP00000469647	IRF2BPL,EGR1,EGR2,FOSB,KLF2,BTG2,FOS,JUN,IGF2,CYR61,KLF6,IER2,ZFP36
GO:0010033	response to organic substance	16	2815	0.63	1.57e-06	9606.ENSP00000239223,9606.ENSP00000239938,9606.ENSP00000242480,9606.ENSP00000245919,9606.ENSP00000248071,9606.ENSP00000270162,9606.ENSP00000279488,9606.ENSP00000290551,9606.ENSP00000306245,9606.ENSP00000312150,9606.ENSP00000356954,9606.ENSP00000360266,9606.ENSP00000365280,9606.ENSP00000391826,9606.ENSP00000465617,9606.ENSP00000469647	DUSP1,EGR1,EGR2,FOSB,KLF2,SIK1,DUSP6,BTG2,FOS,TRIB1,CTGF,JUN,ID1,IGF2,IER2,ZFP36
GO:0001932	regulation of protein phosphorylation	12	1370	0.82	1.9e-06	9606.ENSP00000215631,9606.ENSP00000230990,9606.ENSP00000239223,9606.ENSP00000239938,9606.ENSP00000279488,9606.ENSP00000312150,9606.ENSP00000356954,9606.ENSP00000358596,9606.ENSP00000360266,9606.ENSP00000365280,9606.ENSP00000391826,9606.ENSP00000398736	GADD45B,HBEGF,DUSP1,EGR1,DUSP6,TRIB1,CTGF,DUSP5,JUN,ID1,IGF2,CYR61
GO:0045944	positive regulation of transcription by RNA polymerase II	11	1104	0.87	2.27e-06	9606.ENSP00000238647,9606.ENSP00000239938,9606.ENSP00000242480,9606.ENSP00000245919,9606.ENSP00000248071,9606.ENSP00000306245,9606.ENSP00000360266,9606.ENSP00000391826,9606.ENSP00000398736,9606.ENSP00000419923,9606.ENSP00000465617	IRF2BPL,EGR1,EGR2,FOSB,KLF2,FOS,JUN,IGF2,CYR61,KLF6,IER2
GO:0071495	cellular response to endogenous stimulus	11	1106	0.87	2.27e-06	9606.ENSP00000239223,9606.ENSP00000239938,9606.ENSP00000245919,9606.ENSP00000248071,9606.ENSP00000270162,9606.ENSP00000306245,9606.ENSP00000356954,9606.ENSP00000360266,9606.ENSP00000365280,9606.ENSP00000391826,9606.ENSP00000469647	DUSP1,EGR1,FOSB,KLF2,SIK1,FOS,CTGF,JUN,ID1,IGF2,ZFP36
GO:1902531	regulation of intracellular signal transduction	13	1764	0.74	2.9e-06	9606.ENSP00000215631,9606.ENSP00000230990,9606.ENSP00000239223,9606.ENSP00000259874,9606.ENSP00000272233,9606.ENSP00000279488,9606.ENSP00000312150,9606.ENSP00000356954,9606.ENSP00000358596,9606.ENSP00000360266,9606.ENSP00000365280,9606.ENSP00000391826,9606.ENSP00000398736	GADD45B,HBEGF,DUSP1,IER3,RHOB,DUSP6,TRIB1,CTGF,DUSP5,JUN,ID1,IGF2,CYR61
GO:0030154	cell differentiation	17	3457	0.57	3.05e-06	9606.ENSP00000215631,9606.ENSP00000239938,9606.ENSP00000242480,9606.ENSP00000248071,9606.ENSP00000270162,9606.ENSP00000272233,9606.ENSP00000279488,9606.ENSP00000290551,9606.ENSP00000306245,9606.ENSP00000356954,9606.ENSP00000360266,9606.ENSP00000365280,9606.ENSP00000391826,9606.ENSP00000398736,9606.ENSP00000419923,9606.ENSP00000465617,9606.ENSP00000484710	GADD45B,EGR1,EGR2,KLF2,SIK1,RHOB,DUSP6,BTG2,FOS,CTGF,JUN,ID1,IGF2,CYR61,KLF6,IER2,C17orf96
GO:0031327	negative regulation of cellular biosynthetic process	12	1479	0.79	3.75e-06	9606.ENSP00000230990,9606.ENSP00000238647,9606.ENSP00000239223,9606.ENSP00000239938,9606.ENSP00000245919,9606.ENSP00000248071,9606.ENSP00000270162,9606.ENSP00000290551,9606.ENSP00000360266,9606.ENSP00000365280,9606.ENSP00000391826,9606.ENSP00000469647	HBEGF,IRF2BPL,DUSP1,EGR1,FOSB,KLF2,SIK1,BTG2,JUN,ID1,IGF2,ZFP36
GO:0006357	regulation of transcription by RNA polymerase II	15	2633	0.63	4.32e-06	9606.ENSP00000238647,9606.ENSP00000239938,9606.ENSP00000242480,9606.ENSP00000245919,9606.ENSP00000248071,9606.ENSP00000290551,9606.ENSP00000306245,9606.ENSP00000360266,9606.ENSP00000365280,9606.ENSP00000391826,9606.ENSP00000398736,9606.ENSP00000419923,9606.ENSP00000465617,9606.ENSP00000469647,9606.ENSP00000484710	IRF2BPL,EGR1,EGR2,FOSB,KLF2,BTG2,FOS,JUN,ID1,IGF2,CYR61,KLF6,IER2,ZFP36,C17orf96
GO:0019219	regulation of nucleobase-containing compound metabolic process	18	4133	0.52	5.06e-06	9606.ENSP00000238647,9606.ENSP00000239223,9606.ENSP00000239938,9606.ENSP00000242480,9606.ENSP00000245919,9606.ENSP00000248071,9606.ENSP00000270162,9606.ENSP00000290551,9606.ENSP00000306245,9606.ENSP00000312150,9606.ENSP00000360266,9606.ENSP00000365280,9606.ENSP00000391826,9606.ENSP00000398736,9606.ENSP00000419923,9606.ENSP00000465617,9606.ENSP00000469647,9606.ENSP00000484710	IRF2BPL,DUSP1,EGR1,EGR2,FOSB,KLF2,SIK1,BTG2,FOS,TRIB1,JUN,ID1,IGF2,CYR61,KLF6,IER2,ZFP36,C17orf96
GO:0051246	regulation of protein metabolic process	15	2668	0.63	5.06e-06	9606.ENSP00000215631,9606.ENSP00000230990,9606.ENSP00000239223,9606.ENSP00000239938,9606.ENSP00000248071,9606.ENSP00000279488,9606.ENSP00000290551,9606.ENSP00000312150,9606.ENSP00000356954,9606.ENSP00000358596,9606.ENSP00000360266,9606.ENSP00000365280,9606.ENSP00000391826,9606.ENSP00000398736,9606.ENSP00000469647	GADD45B,HBEGF,DUSP1,EGR1,KLF2,DUSP6,BTG2,TRIB1,CTGF,DUSP5,JUN,ID1,IGF2,CYR61,ZFP36
GO:0070848	response to growth factor	8	507	1.07	5.81e-06	9606.ENSP00000239938,9606.ENSP00000279488,9606.ENSP00000306245,9606.ENSP00000356954,9606.ENSP00000360266,9606.ENSP00000365280,9606.ENSP00000465617,9606.ENSP00000469647	EGR1,DUSP6,FOS,CTGF,JUN,ID1,IER2,ZFP36
GO:0006355	regulation of transcription, DNA-templated	17	3661	0.54	6.07e-06	9606.ENSP00000238647,9606.ENSP00000239938,9606.ENSP00000242480,9606.ENSP00000245919,9606.ENSP00000248071,9606.ENSP00000270162,9606.ENSP00000290551,9606.ENSP00000306245,9606.ENSP00000312150,9606.ENSP00000360266,9606.ENSP00000365280,9606.ENSP00000391826,9606.ENSP00000398736,9606.ENSP00000419923,9606.ENSP00000465617,9606.ENSP00000469647,9606.ENSP00000484710	IRF2BPL,EGR1,EGR2,FOSB,KLF2,SIK1,BTG2,FOS,TRIB1,JUN,ID1,IGF2,CYR61,KLF6,IER2,ZFP36,C17orf96
GO:2000113	negative regulation of cellular macromolecule biosynthetic process	11	1348	0.79	1.18e-05	9606.ENSP00000230990,9606.ENSP00000238647,9606.ENSP00000239223,9606.ENSP00000239938,9606.ENSP00000245919,9606.ENSP00000248071,9606.ENSP00000290551,9606.ENSP00000360266,9606.ENSP00000365280,9606.ENSP00000391826,9606.ENSP00000469647	HBEGF,IRF2BPL,DUSP1,EGR1,FOSB,KLF2,BTG2,JUN,ID1,IGF2,ZFP36
GO:0000122	negative regulation of transcription by RNA polymerase II	9	809	0.92	1.38e-05	9606.ENSP00000238647,9606.ENSP00000239938,9606.ENSP00000245919,9606.ENSP00000248071,9606.ENSP00000290551,9606.ENSP00000360266,9606.ENSP00000365280,9606.ENSP00000391826,9606.ENSP00000469647	IRF2BPL,EGR1,FOSB,KLF2,BTG2,JUN,ID1,IGF2,ZFP36
GO:0032268	regulation of cellular protein metabolic process	14	2486	0.63	1.41e-05	9606.ENSP00000215631,9606.ENSP00000230990,9606.ENSP00000239223,9606.ENSP00000239938,9606.ENSP00000279488,9606.ENSP00000290551,9606.ENSP00000312150,9606.ENSP00000356954,9606.ENSP00000358596,9606.ENSP00000360266,9606.ENSP00000365280,9606.ENSP00000391826,9606.ENSP00000398736,9606.ENSP00000469647	GADD45B,HBEGF,DUSP1,EGR1,DUSP6,BTG2,TRIB1,CTGF,DUSP5,JUN,ID1,IGF2,CYR61,ZFP36
GO:0044260	cellular macromolecule metabolic process	21	6413	0.39	1.53e-05	9606.ENSP00000230990,9606.ENSP00000239223,9606.ENSP00000239938,9606.ENSP00000242480,9606.ENSP00000245919,9606.ENSP00000248071,9606.ENSP00000270162,9606.ENSP00000279488,9606.ENSP00000290551,9606.ENSP00000306245,9606.ENSP00000312150,9606.ENSP00000356954,9606.ENSP00000358596,9606.ENSP00000360266,9606.ENSP00000365280,9606.ENSP00000391826,9606.ENSP00000398736,9606.ENSP00000419923,9606.ENSP00000465617,…	HBEGF,DUSP1,EGR1,EGR2,FOSB,KLF2,SIK1,DUSP6,BTG2,FOS,TRIB1,CTGF,DUSP5,JUN,ID1,IGF2,CYR61,KLF6,IER2,ZFP36,C17orf96
GO:0010468	regulation of gene expression	18	4533	0.48	1.75e-05	9606.ENSP00000238647,9606.ENSP00000239938,9606.ENSP00000242480,9606.ENSP00000245919,9606.ENSP00000248071,9606.ENSP00000270162,9606.ENSP00000290551,9606.ENSP00000306245,9606.ENSP00000312150,9606.ENSP00000356954,9606.ENSP00000360266,9606.ENSP00000365280,9606.ENSP00000391826,9606.ENSP00000398736,9606.ENSP00000419923,9606.ENSP00000465617,9606.ENSP00000469647,9606.ENSP00000484710	IRF2BPL,EGR1,EGR2,FOSB,KLF2,SIK1,BTG2,FOS,TRIB1,CTGF,JUN,ID1,IGF2,CYR61,KLF6,IER2,ZFP36,C17orf96
GO:0043065	positive regulation of apoptotic process	8	604	1	1.75e-05	9606.ENSP00000215631,9606.ENSP00000239223,9606.ENSP00000270162,9606.ENSP00000272233,9606.ENSP00000279488,9606.ENSP00000356954,9606.ENSP00000360266,9606.ENSP00000398736	GADD45B,DUSP1,SIK1,RHOB,DUSP6,CTGF,JUN,CYR61
GO:0035914	skeletal muscle cell differentiation	4	52	1.76	1.77e-05	9606.ENSP00000239938,9606.ENSP00000242480,9606.ENSP00000290551,9606.ENSP00000306245	EGR1,EGR2,BTG2,FOS
GO:0032501	multicellular organismal process	21	6507	0.39	1.81e-05	9606.ENSP00000215631,9606.ENSP00000230990,9606.ENSP00000239223,9606.ENSP00000239938,9606.ENSP00000242480,9606.ENSP00000245919,9606.ENSP00000248071,9606.ENSP00000270162,9606.ENSP00000272233,9606.ENSP00000279488,9606.ENSP00000290551,9606.ENSP00000306245,9606.ENSP00000356954,9606.ENSP00000358596,9606.ENSP00000360266,9606.ENSP00000365280,9606.ENSP00000391826,9606.ENSP00000398736,9606.ENSP00000419923,…	GADD45B,HBEGF,DUSP1,EGR1,EGR2,FOSB,KLF2,SIK1,RHOB,DUSP6,BTG2,FOS,CTGF,DUSP5,JUN,ID1,IGF2,CYR61,KLF6,IER2,C17orf96
GO:1901652	response to peptide	7	431	1.09	2.34e-05	9606.ENSP00000239938,9606.ENSP00000242480,9606.ENSP00000248071,9606.ENSP00000290551,9606.ENSP00000356954,9606.ENSP00000365280,9606.ENSP00000391826	EGR1,EGR2,KLF2,BTG2,CTGF,ID1,IGF2
GO:0042493	response to drug	9	900	0.88	2.79e-05	9606.ENSP00000239223,9606.ENSP00000239938,9606.ENSP00000245919,9606.ENSP00000248071,9606.ENSP00000272233,9606.ENSP00000279488,9606.ENSP00000306245,9606.ENSP00000360266,9606.ENSP00000365280	DUSP1,EGR1,FOSB,KLF2,RHOB,DUSP6,FOS,JUN,ID1
GO:0070887	cellular response to chemical stimulus	14	2672	0.6	2.87e-05	9606.ENSP00000230990,9606.ENSP00000239223,9606.ENSP00000239938,9606.ENSP00000242480,9606.ENSP00000245919,9606.ENSP00000248071,9606.ENSP00000270162,9606.ENSP00000272233,9606.ENSP00000306245,9606.ENSP00000356954,9606.ENSP00000360266,9606.ENSP00000365280,9606.ENSP00000391826,9606.ENSP00000469647	HBEGF,DUSP1,EGR1,EGR2,FOSB,KLF2,SIK1,RHOB,FOS,CTGF,JUN,ID1,IGF2,ZFP36
GO:0009891	positive regulation of biosynthetic process	12	1876	0.68	3.06e-05	9606.ENSP00000238647,9606.ENSP00000239938,9606.ENSP00000242480,9606.ENSP00000245919,9606.ENSP00000248071,9606.ENSP00000306245,9606.ENSP00000356954,9606.ENSP00000360266,9606.ENSP00000391826,9606.ENSP00000398736,9606.ENSP00000419923,9606.ENSP00000465617	IRF2BPL,EGR1,EGR2,FOSB,KLF2,FOS,CTGF,JUN,IGF2,CYR61,KLF6,IER2
GO:0035556	intracellular signal transduction	11	1528	0.73	3.09e-05	9606.ENSP00000230990,9606.ENSP00000239223,9606.ENSP00000270162,9606.ENSP00000272233,9606.ENSP00000279488,9606.ENSP00000290551,9606.ENSP00000312150,9606.ENSP00000356954,9606.ENSP00000358596,9606.ENSP00000360266,9606.ENSP00000469647	HBEGF,DUSP1,SIK1,RHOB,DUSP6,BTG2,TRIB1,CTGF,DUSP5,JUN,ZFP36
GO:0061061	muscle structure development	7	457	1.06	3.14e-05	9606.ENSP00000230990,9606.ENSP00000239938,9606.ENSP00000242480,9606.ENSP00000270162,9606.ENSP00000290551,9606.ENSP00000306245,9606.ENSP00000391826	HBEGF,EGR1,EGR2,SIK1,BTG2,FOS,IGF2
GO:0031960	response to corticosteroid	5	154	1.39	3.3e-05	9606.ENSP00000239223,9606.ENSP00000245919,9606.ENSP00000306245,9606.ENSP00000356954,9606.ENSP00000469647	DUSP1,FOSB,FOS,CTGF,ZFP36
GO:0001934	positive regulation of protein phosphorylation	9	941	0.86	3.63e-05	9606.ENSP00000215631,9606.ENSP00000230990,9606.ENSP00000239938,9606.ENSP00000279488,9606.ENSP00000356954,9606.ENSP00000358596,9606.ENSP00000360266,9606.ENSP00000391826,9606.ENSP00000398736	GADD45B,HBEGF,EGR1,DUSP6,CTGF,DUSP5,JUN,IGF2,CYR61
GO:0050794	regulation of cellular process	25	10484	0.25	3.65e-05	9606.ENSP00000215631,9606.ENSP00000230990,9606.ENSP00000238647,9606.ENSP00000239223,9606.ENSP00000239938,9606.ENSP00000242480,9606.ENSP00000245919,9606.ENSP00000248071,9606.ENSP00000259874,9606.ENSP00000270162,9606.ENSP00000272233,9606.ENSP00000279488,9606.ENSP00000290551,9606.ENSP00000306245,9606.ENSP00000312150,9606.ENSP00000356954,9606.ENSP00000358596,9606.ENSP00000360266,9606.ENSP00000365280,…	GADD45B,HBEGF,IRF2BPL,DUSP1,EGR1,EGR2,FOSB,KLF2,IER3,SIK1,RHOB,DUSP6,BTG2,FOS,TRIB1,CTGF,DUSP5,JUN,ID1,IGF2,CYR61,KLF6,IER2,ZFP36,C17orf96
GO:0051247	positive regulation of protein metabolic process	11	1587	0.72	4.22e-05	9606.ENSP00000215631,9606.ENSP00000230990,9606.ENSP00000239938,9606.ENSP00000248071,9606.ENSP00000279488,9606.ENSP00000312150,9606.ENSP00000356954,9606.ENSP00000358596,9606.ENSP00000360266,9606.ENSP00000391826,9606.ENSP00000398736	GADD45B,HBEGF,EGR1,KLF2,DUSP6,TRIB1,CTGF,DUSP5,JUN,IGF2,CYR61
GO:0042127	regulation of cell population proliferation	11	1594	0.72	4.25e-05	9606.ENSP00000230990,9606.ENSP00000239223,9606.ENSP00000239938,9606.ENSP00000290551,9606.ENSP00000312150,9606.ENSP00000356954,9606.ENSP00000360266,9606.ENSP00000365280,9606.ENSP00000391826,9606.ENSP00000398736,9606.ENSP00000469647	HBEGF,DUSP1,EGR1,BTG2,TRIB1,CTGF,JUN,ID1,IGF2,CYR61,ZFP36
GO:0051239	regulation of multicellular organismal process	14	2788	0.58	4.25e-05	9606.ENSP00000230990,9606.ENSP00000239938,9606.ENSP00000242480,9606.ENSP00000248071,9606.ENSP00000272233,9606.ENSP00000279488,9606.ENSP00000306245,9606.ENSP00000312150,9606.ENSP00000356954,9606.ENSP00000360266,9606.ENSP00000365280,9606.ENSP00000391826,9606.ENSP00000398736,9606.ENSP00000469647	HBEGF,EGR1,EGR2,KLF2,RHOB,DUSP6,FOS,TRIB1,CTGF,JUN,ID1,IGF2,CYR61,ZFP36
GO:0051338	regulation of transferase activity	9	964	0.85	4.25e-05	9606.ENSP00000215631,9606.ENSP00000239223,9606.ENSP00000239938,9606.ENSP00000279488,9606.ENSP00000312150,9606.ENSP00000358596,9606.ENSP00000391826,9606.ENSP00000398736,9606.ENSP00000469647	GADD45B,DUSP1,EGR1,DUSP6,TRIB1,DUSP5,IGF2,CYR61,ZFP36
GO:0046677	response to antibiotic	6	305	1.17	4.31e-05	9606.ENSP00000239223,9606.ENSP00000239938,9606.ENSP00000248071,9606.ENSP00000272233,9606.ENSP00000360266,9606.ENSP00000365280	DUSP1,EGR1,KLF2,RHOB,JUN,ID1
GO:0051348	negative regulation of transferase activity	6	310	1.16	4.67e-05	9606.ENSP00000215631,9606.ENSP00000239223,9606.ENSP00000279488,9606.ENSP00000312150,9606.ENSP00000358596,9606.ENSP00000469647	GADD45B,DUSP1,DUSP6,TRIB1,DUSP5,ZFP36
GO:0009653	anatomical structure morphogenesis	12	1992	0.66	4.82e-05	9606.ENSP00000230990,9606.ENSP00000239223,9606.ENSP00000242480,9606.ENSP00000248071,9606.ENSP00000259874,9606.ENSP00000272233,9606.ENSP00000356954,9606.ENSP00000358596,9606.ENSP00000360266,9606.ENSP00000365280,9606.ENSP00000391826,9606.ENSP00000398736	HBEGF,DUSP1,EGR2,KLF2,IER3,RHOB,CTGF,DUSP5,JUN,ID1,IGF2,CYR61
GO:0065009	regulation of molecular function	15	3322	0.53	5.09e-05	9606.ENSP00000215631,9606.ENSP00000230990,9606.ENSP00000239223,9606.ENSP00000239938,9606.ENSP00000270162,9606.ENSP00000279488,9606.ENSP00000306245,9606.ENSP00000312150,9606.ENSP00000356954,9606.ENSP00000358596,9606.ENSP00000360266,9606.ENSP00000365280,9606.ENSP00000391826,9606.ENSP00000398736,9606.ENSP00000469647	GADD45B,HBEGF,DUSP1,EGR1,SIK1,DUSP6,FOS,TRIB1,CTGF,DUSP5,JUN,ID1,IGF2,CYR61,ZFP36
GO:0010646	regulation of cell communication	15	3327	0.53	5.14e-05	9606.ENSP00000215631,9606.ENSP00000230990,9606.ENSP00000239223,9606.ENSP00000239938,9606.ENSP00000242480,9606.ENSP00000259874,9606.ENSP00000272233,9606.ENSP00000279488,9606.ENSP00000312150,9606.ENSP00000356954,9606.ENSP00000358596,9606.ENSP00000360266,9606.ENSP00000365280,9606.ENSP00000391826,9606.ENSP00000398736	GADD45B,HBEGF,DUSP1,EGR1,EGR2,IER3,RHOB,DUSP6,TRIB1,CTGF,DUSP5,JUN,ID1,IGF2,CYR61
GO:0050793	regulation of developmental process	13	2416	0.61	5.14e-05	9606.ENSP00000239938,9606.ENSP00000248071,9606.ENSP00000270162,9606.ENSP00000272233,9606.ENSP00000279488,9606.ENSP00000306245,9606.ENSP00000312150,9606.ENSP00000356954,9606.ENSP00000360266,9606.ENSP00000365280,9606.ENSP00000391826,9606.ENSP00000398736,9606.ENSP00000469647	EGR1,KLF2,SIK1,RHOB,DUSP6,FOS,TRIB1,CTGF,JUN,ID1,IGF2,CYR61,ZFP36
GO:0023051	regulation of signaling	15	3360	0.53	5.71e-05	9606.ENSP00000215631,9606.ENSP00000230990,9606.ENSP00000239223,9606.ENSP00000239938,9606.ENSP00000242480,9606.ENSP00000259874,9606.ENSP00000272233,9606.ENSP00000279488,9606.ENSP00000312150,9606.ENSP00000356954,9606.ENSP00000358596,9606.ENSP00000360266,9606.ENSP00000365280,9606.ENSP00000391826,9606.ENSP00000398736	GADD45B,HBEGF,DUSP1,EGR1,EGR2,IER3,RHOB,DUSP6,TRIB1,CTGF,DUSP5,JUN,ID1,IGF2,CYR61
GO:0000302	response to reactive oxygen species	5	189	1.3	7.38e-05	9606.ENSP00000239223,9606.ENSP00000248071,9606.ENSP00000272233,9606.ENSP00000306245,9606.ENSP00000360266	DUSP1,KLF2,RHOB,FOS,JUN
GO:0009628	response to abiotic stimulus	9	1052	0.81	7.62e-05	9606.ENSP00000239223,9606.ENSP00000239938,9606.ENSP00000245919,9606.ENSP00000270162,9606.ENSP00000272233,9606.ENSP00000290551,9606.ENSP00000306245,9606.ENSP00000356954,9606.ENSP00000360266	DUSP1,EGR1,FOSB,SIK1,RHOB,BTG2,FOS,CTGF,JUN
GO:0006366	transcription by RNA polymerase II	8	784	0.89	7.93e-05	9606.ENSP00000239938,9606.ENSP00000242480,9606.ENSP00000245919,9606.ENSP00000306245,9606.ENSP00000356954,9606.ENSP00000360266,9606.ENSP00000419923,9606.ENSP00000465617	EGR1,EGR2,FOSB,FOS,CTGF,JUN,KLF6,IER2
GO:0045859	regulation of protein kinase activity	8	788	0.88	8.15e-05	9606.ENSP00000215631,9606.ENSP00000239223,9606.ENSP00000239938,9606.ENSP00000279488,9606.ENSP00000312150,9606.ENSP00000358596,9606.ENSP00000391826,9606.ENSP00000398736	GADD45B,DUSP1,EGR1,DUSP6,TRIB1,DUSP5,IGF2,CYR61
GO:0051248	negative regulation of protein metabolic process	9	1075	0.8	8.63e-05	9606.ENSP00000215631,9606.ENSP00000230990,9606.ENSP00000239223,9606.ENSP00000279488,9606.ENSP00000290551,9606.ENSP00000312150,9606.ENSP00000358596,9606.ENSP00000360266,9606.ENSP00000469647	GADD45B,HBEGF,DUSP1,DUSP6,BTG2,TRIB1,DUSP5,JUN,ZFP36
GO:0009966	regulation of signal transduction	14	3033	0.54	9.58e-05	9606.ENSP00000215631,9606.ENSP00000230990,9606.ENSP00000239223,9606.ENSP00000239938,9606.ENSP00000259874,9606.ENSP00000272233,9606.ENSP00000279488,9606.ENSP00000312150,9606.ENSP00000356954,9606.ENSP00000358596,9606.ENSP00000360266,9606.ENSP00000365280,9606.ENSP00000391826,9606.ENSP00000398736	GADD45B,HBEGF,DUSP1,EGR1,IER3,RHOB,DUSP6,TRIB1,CTGF,DUSP5,JUN,ID1,IGF2,CYR61
GO:0000188	inactivation of MAPK activity	3	26	1.94	9.96e-05	9606.ENSP00000239223,9606.ENSP00000279488,9606.ENSP00000358596	DUSP1,DUSP6,DUSP5
GO:0045934	negative regulation of nucleobase-containing compound metabolic process	10	1424	0.72	0.0001	9606.ENSP00000238647,9606.ENSP00000239223,9606.ENSP00000239938,9606.ENSP00000245919,9606.ENSP00000248071,9606.ENSP00000290551,9606.ENSP00000360266,9606.ENSP00000365280,9606.ENSP00000391826,9606.ENSP00000469647	IRF2BPL,DUSP1,EGR1,FOSB,KLF2,BTG2,JUN,ID1,IGF2,ZFP36
GO:0032870	cellular response to hormone stimulus	7	585	0.95	0.00011	9606.ENSP00000239223,9606.ENSP00000245919,9606.ENSP00000270162,9606.ENSP00000306245,9606.ENSP00000360266,9606.ENSP00000391826,9606.ENSP00000469647	DUSP1,FOSB,SIK1,FOS,JUN,IGF2,ZFP36
GO:0044092	negative regulation of molecular function	9	1119	0.78	0.00011	9606.ENSP00000215631,9606.ENSP00000239223,9606.ENSP00000270162,9606.ENSP00000279488,9606.ENSP00000312150,9606.ENSP00000358596,9606.ENSP00000360266,9606.ENSP00000365280,9606.ENSP00000469647	GADD45B,DUSP1,SIK1,DUSP6,TRIB1,DUSP5,JUN,ID1,ZFP36
GO:0048646	anatomical structure formation involved in morphogenesis	8	831	0.86	0.00011	9606.ENSP00000239223,9606.ENSP00000242480,9606.ENSP00000272233,9606.ENSP00000356954,9606.ENSP00000358596,9606.ENSP00000360266,9606.ENSP00000365280,9606.ENSP00000398736	DUSP1,EGR2,RHOB,CTGF,DUSP5,JUN,ID1,CYR61
GO:0048731	system development	16	4144	0.46	0.00012	9606.ENSP00000230990,9606.ENSP00000239938,9606.ENSP00000242480,9606.ENSP00000248071,9606.ENSP00000270162,9606.ENSP00000272233,9606.ENSP00000290551,9606.ENSP00000306245,9606.ENSP00000356954,9606.ENSP00000360266,9606.ENSP00000365280,9606.ENSP00000391826,9606.ENSP00000398736,9606.ENSP00000419923,9606.ENSP00000465617,9606.ENSP00000484710	HBEGF,EGR1,EGR2,KLF2,SIK1,RHOB,BTG2,FOS,CTGF,JUN,ID1,IGF2,CYR61,KLF6,IER2,C17orf96
GO:0051385	response to mineralocorticoid	3	29	1.89	0.00012	9606.ENSP00000245919,9606.ENSP00000306245,9606.ENSP00000356954	FOSB,FOS,CTGF
GO:0051591	response to cAMP	4	98	1.49	0.00012	9606.ENSP00000239223,9606.ENSP00000245919,9606.ENSP00000306245,9606.ENSP00000360266	DUSP1,FOSB,FOS,JUN
GO:0071310	cellular response to organic substance	12	2219	0.61	0.00012	9606.ENSP00000239223,9606.ENSP00000239938,9606.ENSP00000242480,9606.ENSP00000245919,9606.ENSP00000248071,9606.ENSP00000270162,9606.ENSP00000306245,9606.ENSP00000356954,9606.ENSP00000360266,9606.ENSP00000365280,9606.ENSP00000391826,9606.ENSP00000469647	DUSP1,EGR1,EGR2,FOSB,KLF2,SIK1,FOS,CTGF,JUN,ID1,IGF2,ZFP36
GO:0032270	positive regulation of cellular protein metabolic process	10	1496	0.7	0.00014	9606.ENSP00000215631,9606.ENSP00000230990,9606.ENSP00000239938,9606.ENSP00000279488,9606.ENSP00000312150,9606.ENSP00000356954,9606.ENSP00000358596,9606.ENSP00000360266,9606.ENSP00000391826,9606.ENSP00000398736	GADD45B,HBEGF,EGR1,DUSP6,TRIB1,CTGF,DUSP5,JUN,IGF2,CYR61
GO:2000026	regulation of multicellular organismal development	11	1876	0.64	0.00015	9606.ENSP00000239938,9606.ENSP00000248071,9606.ENSP00000272233,9606.ENSP00000279488,9606.ENSP00000306245,9606.ENSP00000312150,9606.ENSP00000356954,9606.ENSP00000360266,9606.ENSP00000365280,9606.ENSP00000398736,9606.ENSP00000469647	EGR1,KLF2,RHOB,DUSP6,FOS,TRIB1,CTGF,JUN,ID1,CYR61,ZFP36
GO:1901701	cellular response to oxygen-containing compound	8	896	0.83	0.00017	9606.ENSP00000239938,9606.ENSP00000248071,9606.ENSP00000272233,9606.ENSP00000306245,9606.ENSP00000360266,9606.ENSP00000365280,9606.ENSP00000391826,9606.ENSP00000469647	EGR1,KLF2,RHOB,FOS,JUN,ID1,IGF2,ZFP36
GO:0042542	response to hydrogen peroxide	4	112	1.43	0.00018	9606.ENSP00000239223,9606.ENSP00000248071,9606.ENSP00000272233,9606.ENSP00000360266	DUSP1,KLF2,RHOB,JUN
GO:0001933	negative regulation of protein phosphorylation	6	422	1.03	0.00019	9606.ENSP00000215631,9606.ENSP00000239223,9606.ENSP00000279488,9606.ENSP00000312150,9606.ENSP00000358596,9606.ENSP00000360266	GADD45B,DUSP1,DUSP6,TRIB1,DUSP5,JUN
GO:0006950	response to stress	14	3267	0.51	0.00019	9606.ENSP00000215631,9606.ENSP00000230990,9606.ENSP00000239223,9606.ENSP00000239938,9606.ENSP00000248071,9606.ENSP00000272233,9606.ENSP00000279488,9606.ENSP00000290551,9606.ENSP00000306245,9606.ENSP00000312150,9606.ENSP00000356954,9606.ENSP00000360266,9606.ENSP00000398736,9606.ENSP00000469647	GADD45B,HBEGF,DUSP1,EGR1,KLF2,RHOB,DUSP6,BTG2,FOS,TRIB1,CTGF,JUN,CYR61,ZFP36
GO:0009314	response to radiation	6	425	1.03	0.00019	9606.ENSP00000239223,9606.ENSP00000239938,9606.ENSP00000270162,9606.ENSP00000272233,9606.ENSP00000306245,9606.ENSP00000360266	DUSP1,EGR1,SIK1,RHOB,FOS,JUN
GO:0048511	rhythmic process	5	250	1.18	0.00021	9606.ENSP00000239938,9606.ENSP00000242480,9606.ENSP00000270162,9606.ENSP00000360266,9606.ENSP00000365280	EGR1,EGR2,SIK1,JUN,ID1
GO:0006469	negative regulation of protein kinase activity	5	254	1.17	0.00022	9606.ENSP00000215631,9606.ENSP00000239223,9606.ENSP00000279488,9606.ENSP00000312150,9606.ENSP00000358596	GADD45B,DUSP1,DUSP6,TRIB1,DUSP5
GO:0034614	cellular response to reactive oxygen species	4	124	1.39	0.00025	9606.ENSP00000248071,9606.ENSP00000272233,9606.ENSP00000306245,9606.ENSP00000360266	KLF2,RHOB,FOS,JUN
GO:0048583	regulation of response to stimulus	15	3882	0.46	0.00025	9606.ENSP00000215631,9606.ENSP00000230990,9606.ENSP00000239223,9606.ENSP00000239938,9606.ENSP00000259874,9606.ENSP00000272233,9606.ENSP00000279488,9606.ENSP00000306245,9606.ENSP00000312150,9606.ENSP00000356954,9606.ENSP00000358596,9606.ENSP00000360266,9606.ENSP00000365280,9606.ENSP00000391826,9606.ENSP00000398736	GADD45B,HBEGF,DUSP1,EGR1,IER3,RHOB,DUSP6,FOS,TRIB1,CTGF,DUSP5,JUN,ID1,IGF2,CYR61
GO:0001568	blood vessel development	6	464	0.99	0.00028	9606.ENSP00000239938,9606.ENSP00000272233,9606.ENSP00000356954,9606.ENSP00000360266,9606.ENSP00000365280,9606.ENSP00000398736	EGR1,RHOB,CTGF,JUN,ID1,CYR61
GO:0007167	enzyme linked receptor protein signaling pathway	7	698	0.88	0.00028	9606.ENSP00000230990,9606.ENSP00000239938,9606.ENSP00000306245,9606.ENSP00000356954,9606.ENSP00000360266,9606.ENSP00000365280,9606.ENSP00000391826	HBEGF,EGR1,FOS,CTGF,JUN,ID1,IGF2
GO:0014706	striated muscle tissue development	5	271	1.14	0.00028	9606.ENSP00000239938,9606.ENSP00000242480,9606.ENSP00000270162,9606.ENSP00000290551,9606.ENSP00000306245	EGR1,EGR2,SIK1,BTG2,FOS
GO:0048513	animal organ development	13	2926	0.52	0.00028	9606.ENSP00000230990,9606.ENSP00000239938,9606.ENSP00000242480,9606.ENSP00000248071,9606.ENSP00000270162,9606.ENSP00000290551,9606.ENSP00000306245,9606.ENSP00000356954,9606.ENSP00000360266,9606.ENSP00000365280,9606.ENSP00000391826,9606.ENSP00000398736,9606.ENSP00000419923	HBEGF,EGR1,EGR2,KLF2,SIK1,BTG2,FOS,CTGF,JUN,ID1,IGF2,CYR61,KLF6
GO:0050896	response to stimulus	21	7824	0.31	0.00028	9606.ENSP00000215631,9606.ENSP00000230990,9606.ENSP00000239223,9606.ENSP00000239938,9606.ENSP00000242480,9606.ENSP00000245919,9606.ENSP00000248071,9606.ENSP00000270162,9606.ENSP00000272233,9606.ENSP00000279488,9606.ENSP00000290551,9606.ENSP00000306245,9606.ENSP00000312150,9606.ENSP00000356954,9606.ENSP00000358596,9606.ENSP00000360266,9606.ENSP00000365280,9606.ENSP00000391826,9606.ENSP00000398736,…	GADD45B,HBEGF,DUSP1,EGR1,EGR2,FOSB,KLF2,SIK1,RHOB,DUSP6,BTG2,FOS,TRIB1,CTGF,DUSP5,JUN,ID1,IGF2,CYR61,IER2,ZFP36
GO:0051094	positive regulation of developmental process	9	1286	0.72	0.00028	9606.ENSP00000239938,9606.ENSP00000272233,9606.ENSP00000306245,9606.ENSP00000312150,9606.ENSP00000356954,9606.ENSP00000360266,9606.ENSP00000391826,9606.ENSP00000398736,9606.ENSP00000469647	EGR1,RHOB,FOS,TRIB1,CTGF,JUN,IGF2,CYR61,ZFP36
GO:0051592	response to calcium ion	4	129	1.37	0.00028	9606.ENSP00000239223,9606.ENSP00000245919,9606.ENSP00000306245,9606.ENSP00000360266	DUSP1,FOSB,FOS,JUN
GO:0070372	regulation of ERK1 and ERK2 cascade	5	274	1.14	0.00028	9606.ENSP00000239223,9606.ENSP00000279488,9606.ENSP00000356954,9606.ENSP00000360266,9606.ENSP00000398736	DUSP1,DUSP6,CTGF,JUN,CYR61
GO:0009636	response to toxic substance	6	468	0.98	0.00029	9606.ENSP00000239223,9606.ENSP00000239938,9606.ENSP00000248071,9606.ENSP00000272233,9606.ENSP00000306245,9606.ENSP00000360266	DUSP1,EGR1,KLF2,RHOB,FOS,JUN
GO:0010629	negative regulation of gene expression	10	1670	0.65	0.0003	9606.ENSP00000238647,9606.ENSP00000239938,9606.ENSP00000245919,9606.ENSP00000248071,9606.ENSP00000290551,9606.ENSP00000356954,9606.ENSP00000360266,9606.ENSP00000365280,9606.ENSP00000391826,9606.ENSP00000469647	IRF2BPL,EGR1,FOSB,KLF2,BTG2,CTGF,JUN,ID1,IGF2,ZFP36
GO:0071363	cellular response to growth factor stimulus	6	477	0.98	0.00031	9606.ENSP00000239938,9606.ENSP00000306245,9606.ENSP00000356954,9606.ENSP00000360266,9606.ENSP00000365280,9606.ENSP00000469647	EGR1,FOS,CTGF,JUN,ID1,ZFP36
GO:0007517	muscle organ development	5	287	1.12	0.00033	9606.ENSP00000230990,9606.ENSP00000239938,9606.ENSP00000242480,9606.ENSP00000290551,9606.ENSP00000306245	HBEGF,EGR1,EGR2,BTG2,FOS
GO:0032269	negative regulation of cellular protein metabolic process	8	1014	0.77	0.00033	9606.ENSP00000215631,9606.ENSP00000239223,9606.ENSP00000279488,9606.ENSP00000290551,9606.ENSP00000312150,9606.ENSP00000358596,9606.ENSP00000360266,9606.ENSP00000469647	GADD45B,DUSP1,DUSP6,BTG2,TRIB1,DUSP5,JUN,ZFP36
GO:0045595	regulation of cell differentiation	10	1695	0.65	0.00033	9606.ENSP00000270162,9606.ENSP00000279488,9606.ENSP00000306245,9606.ENSP00000312150,9606.ENSP00000356954,9606.ENSP00000360266,9606.ENSP00000365280,9606.ENSP00000391826,9606.ENSP00000398736,9606.ENSP00000469647	SIK1,DUSP6,FOS,TRIB1,CTGF,JUN,ID1,IGF2,CYR61,ZFP36
GO:0051384	response to glucocorticoid	4	138	1.34	0.00033	9606.ENSP00000239223,9606.ENSP00000245919,9606.ENSP00000306245,9606.ENSP00000469647	DUSP1,FOSB,FOS,ZFP36
GO:0071900	regulation of protein serine/threonine kinase activity	6	488	0.97	0.00034	9606.ENSP00000215631,9606.ENSP00000239223,9606.ENSP00000279488,9606.ENSP00000312150,9606.ENSP00000358596,9606.ENSP00000391826	GADD45B,DUSP1,DUSP6,TRIB1,DUSP5,IGF2
GO:0010035	response to inorganic substance	6	491	0.96	0.00035	9606.ENSP00000239223,9606.ENSP00000245919,9606.ENSP00000248071,9606.ENSP00000272233,9606.ENSP00000306245,9606.ENSP00000360266	DUSP1,FOSB,KLF2,RHOB,FOS,JUN
GO:0001525	angiogenesis	5	297	1.1	0.00037	9606.ENSP00000272233,9606.ENSP00000356954,9606.ENSP00000360266,9606.ENSP00000365280,9606.ENSP00000398736	RHOB,CTGF,JUN,ID1,CYR61
GO:0009605	response to external stimulus	11	2152	0.59	0.0004	9606.ENSP00000230990,9606.ENSP00000239938,9606.ENSP00000242480,9606.ENSP00000245919,9606.ENSP00000270162,9606.ENSP00000290551,9606.ENSP00000306245,9606.ENSP00000312150,9606.ENSP00000360266,9606.ENSP00000398736,9606.ENSP00000469647	HBEGF,EGR1,EGR2,FOSB,SIK1,BTG2,FOS,TRIB1,JUN,CYR61,ZFP36
GO:0043410	positive regulation of MAPK cascade	6	512	0.95	0.00042	9606.ENSP00000215631,9606.ENSP00000279488,9606.ENSP00000356954,9606.ENSP00000358596,9606.ENSP00000360266,9606.ENSP00000391826	GADD45B,DUSP6,CTGF,DUSP5,JUN,IGF2
GO:0002763	positive regulation of myeloid leukocyte differentiation	3	52	1.64	0.00044	9606.ENSP00000306245,9606.ENSP00000312150,9606.ENSP00000360266	FOS,TRIB1,JUN
GO:0045860	positive regulation of protein kinase activity	6	517	0.94	0.00044	9606.ENSP00000215631,9606.ENSP00000239938,9606.ENSP00000279488,9606.ENSP00000358596,9606.ENSP00000391826,9606.ENSP00000398736	GADD45B,EGR1,DUSP6,DUSP5,IGF2,CYR61
GO:0000165	MAPK cascade	5	323	1.07	0.00053	9606.ENSP00000230990,9606.ENSP00000279488,9606.ENSP00000312150,9606.ENSP00000358596,9606.ENSP00000469647	HBEGF,DUSP6,TRIB1,DUSP5,ZFP36
GO:0050790	regulation of catalytic activity	11	2249	0.57	0.00058	9606.ENSP00000215631,9606.ENSP00000239223,9606.ENSP00000239938,9606.ENSP00000279488,9606.ENSP00000312150,9606.ENSP00000356954,9606.ENSP00000358596,9606.ENSP00000360266,9606.ENSP00000391826,9606.ENSP00000398736,9606.ENSP00000469647	GADD45B,DUSP1,EGR1,DUSP6,TRIB1,CTGF,DUSP5,JUN,IGF2,CYR61,ZFP36
GO:0072359	circulatory system development	7	807	0.81	0.00058	9606.ENSP00000239938,9606.ENSP00000270162,9606.ENSP00000272233,9606.ENSP00000356954,9606.ENSP00000360266,9606.ENSP00000365280,9606.ENSP00000398736	EGR1,SIK1,RHOB,CTGF,JUN,ID1,CYR61
GO:0043405	regulation of MAP kinase activity	5	337	1.05	0.00063	9606.ENSP00000215631,9606.ENSP00000239223,9606.ENSP00000279488,9606.ENSP00000312150,9606.ENSP00000358596	GADD45B,DUSP1,DUSP6,TRIB1,DUSP5
GO:0051726	regulation of cell cycle	8	1129	0.73	0.00063	9606.ENSP00000215631,9606.ENSP00000239223,9606.ENSP00000270162,9606.ENSP00000272233,9606.ENSP00000290551,9606.ENSP00000356954,9606.ENSP00000360266,9606.ENSP00000391826	GADD45B,DUSP1,SIK1,RHOB,BTG2,CTGF,JUN,IGF2
GO:0033993	response to lipid	7	825	0.81	0.00064	9606.ENSP00000239223,9606.ENSP00000245919,9606.ENSP00000306245,9606.ENSP00000312150,9606.ENSP00000356954,9606.ENSP00000360266,9606.ENSP00000469647	DUSP1,FOSB,FOS,TRIB1,CTGF,JUN,ZFP36
GO:0006807	nitrogen compound metabolic process	21	8349	0.28	0.00067	9606.ENSP00000230990,9606.ENSP00000239223,9606.ENSP00000239938,9606.ENSP00000242480,9606.ENSP00000245919,9606.ENSP00000248071,9606.ENSP00000270162,9606.ENSP00000279488,9606.ENSP00000290551,9606.ENSP00000306245,9606.ENSP00000312150,9606.ENSP00000356954,9606.ENSP00000358596,9606.ENSP00000360266,9606.ENSP00000365280,9606.ENSP00000391826,9606.ENSP00000398736,9606.ENSP00000419923,9606.ENSP00000465617,…	HBEGF,DUSP1,EGR1,EGR2,FOSB,KLF2,SIK1,DUSP6,BTG2,FOS,TRIB1,CTGF,DUSP5,JUN,ID1,IGF2,CYR61,KLF6,IER2,ZFP36,C17orf96
GO:0051716	cellular response to stimulus	18	6212	0.34	0.00078	9606.ENSP00000230990,9606.ENSP00000239223,9606.ENSP00000239938,9606.ENSP00000242480,9606.ENSP00000245919,9606.ENSP00000248071,9606.ENSP00000270162,9606.ENSP00000272233,9606.ENSP00000279488,9606.ENSP00000290551,9606.ENSP00000306245,9606.ENSP00000312150,9606.ENSP00000356954,9606.ENSP00000358596,9606.ENSP00000360266,9606.ENSP00000365280,9606.ENSP00000391826,9606.ENSP00000469647	HBEGF,DUSP1,EGR1,EGR2,FOSB,KLF2,SIK1,RHOB,DUSP6,BTG2,FOS,TRIB1,CTGF,DUSP5,JUN,ID1,IGF2,ZFP36
GO:0071277	cellular response to calcium ion	3	65	1.54	0.00078	9606.ENSP00000245919,9606.ENSP00000306245,9606.ENSP00000360266	FOSB,FOS,JUN
GO:1901654	response to ketone	4	183	1.22	0.0008	9606.ENSP00000239223,9606.ENSP00000245919,9606.ENSP00000248071,9606.ENSP00000306245	DUSP1,FOSB,KLF2,FOS
GO:0043434	response to peptide hormone	5	362	1.02	0.00083	9606.ENSP00000239938,9606.ENSP00000242480,9606.ENSP00000290551,9606.ENSP00000356954,9606.ENSP00000391826	EGR1,EGR2,BTG2,CTGF,IGF2
GO:0043618	regulation of transcription from RNA polymerase II promoter in response to stress	3	67	1.53	0.00083	9606.ENSP00000239938,9606.ENSP00000248071,9606.ENSP00000360266	EGR1,KLF2,JUN
GO:0051240	positive regulation of multicellular organismal process	9	1551	0.64	0.00087	9606.ENSP00000230990,9606.ENSP00000239938,9606.ENSP00000272233,9606.ENSP00000306245,9606.ENSP00000312150,9606.ENSP00000356954,9606.ENSP00000360266,9606.ENSP00000391826,9606.ENSP00000398736	HBEGF,EGR1,RHOB,FOS,TRIB1,CTGF,JUN,IGF2,CYR61
GO:0007178	transmembrane receptor protein serine/threonine kinase signaling pathway	4	189	1.2	0.00088	9606.ENSP00000239938,9606.ENSP00000306245,9606.ENSP00000360266,9606.ENSP00000365280	EGR1,FOS,JUN,ID1
GO:0008284	positive regulation of cell population proliferation	7	878	0.78	0.00088	9606.ENSP00000230990,9606.ENSP00000239938,9606.ENSP00000356954,9606.ENSP00000360266,9606.ENSP00000365280,9606.ENSP00000391826,9606.ENSP00000398736	HBEGF,EGR1,CTGF,JUN,ID1,IGF2,CYR61
GO:0060213	positive regulation of nuclear-transcribed mRNA poly(A) tail shortening	2	11	2.14	0.00098	9606.ENSP00000290551,9606.ENSP00000469647	BTG2,ZFP36
GO:0023052	signaling	16	5108	0.37	0.0011	9606.ENSP00000230990,9606.ENSP00000239223,9606.ENSP00000239938,9606.ENSP00000270162,9606.ENSP00000272233,9606.ENSP00000279488,9606.ENSP00000290551,9606.ENSP00000306245,9606.ENSP00000312150,9606.ENSP00000356954,9606.ENSP00000358596,9606.ENSP00000360266,9606.ENSP00000365280,9606.ENSP00000391826,9606.ENSP00000398736,9606.ENSP00000469647	HBEGF,DUSP1,EGR1,SIK1,RHOB,DUSP6,BTG2,FOS,TRIB1,CTGF,DUSP5,JUN,ID1,IGF2,CYR61,ZFP36
GO:0009612	response to mechanical stimulus	4	210	1.16	0.0012	9606.ENSP00000245919,9606.ENSP00000290551,9606.ENSP00000306245,9606.ENSP00000360266	FOSB,BTG2,FOS,JUN
GO:0051090	regulation of DNA-binding transcription factor activity	5	403	0.97	0.0013	9606.ENSP00000270162,9606.ENSP00000306245,9606.ENSP00000312150,9606.ENSP00000360266,9606.ENSP00000365280	SIK1,FOS,TRIB1,JUN,ID1
GO:0007154	cell communication	16	5219	0.36	0.0014	9606.ENSP00000230990,9606.ENSP00000239223,9606.ENSP00000239938,9606.ENSP00000270162,9606.ENSP00000272233,9606.ENSP00000279488,9606.ENSP00000290551,9606.ENSP00000306245,9606.ENSP00000312150,9606.ENSP00000356954,9606.ENSP00000358596,9606.ENSP00000360266,9606.ENSP00000365280,9606.ENSP00000391826,9606.ENSP00000398736,9606.ENSP00000469647	HBEGF,DUSP1,EGR1,SIK1,RHOB,DUSP6,BTG2,FOS,TRIB1,CTGF,DUSP5,JUN,ID1,IGF2,CYR61,ZFP36
GO:0060548	negative regulation of cell death	7	953	0.74	0.0014	9606.ENSP00000239223,9606.ENSP00000259874,9606.ENSP00000290551,9606.ENSP00000356954,9606.ENSP00000360266,9606.ENSP00000365280,9606.ENSP00000398736	DUSP1,IER3,BTG2,CTGF,JUN,ID1,CYR61
GO:1902533	positive regulation of intracellular signal transduction	7	959	0.74	0.0014	9606.ENSP00000215631,9606.ENSP00000230990,9606.ENSP00000279488,9606.ENSP00000356954,9606.ENSP00000358596,9606.ENSP00000360266,9606.ENSP00000391826	GADD45B,HBEGF,DUSP6,CTGF,DUSP5,JUN,IGF2
GO:0044238	primary metabolic process	21	8808	0.25	0.0015	9606.ENSP00000230990,9606.ENSP00000239223,9606.ENSP00000239938,9606.ENSP00000242480,9606.ENSP00000245919,9606.ENSP00000248071,9606.ENSP00000270162,9606.ENSP00000279488,9606.ENSP00000290551,9606.ENSP00000306245,9606.ENSP00000312150,9606.ENSP00000356954,9606.ENSP00000358596,9606.ENSP00000360266,9606.ENSP00000365280,9606.ENSP00000391826,9606.ENSP00000398736,9606.ENSP00000419923,9606.ENSP00000465617,…	HBEGF,DUSP1,EGR1,EGR2,FOSB,KLF2,SIK1,DUSP6,BTG2,FOS,TRIB1,CTGF,DUSP5,JUN,ID1,IGF2,CYR61,KLF6,IER2,ZFP36,C17orf96
GO:1901216	positive regulation of neuron death	3	85	1.42	0.0015	9606.ENSP00000239938,9606.ENSP00000306245,9606.ENSP00000360266	EGR1,FOS,JUN
GO:0006351	transcription, DNA-templated	11	2569	0.51	0.0016	9606.ENSP00000239938,9606.ENSP00000242480,9606.ENSP00000245919,9606.ENSP00000248071,9606.ENSP00000290551,9606.ENSP00000306245,9606.ENSP00000356954,9606.ENSP00000360266,9606.ENSP00000365280,9606.ENSP00000419923,9606.ENSP00000465617	EGR1,EGR2,FOSB,KLF2,BTG2,FOS,CTGF,JUN,ID1,KLF6,IER2
GO:0007179	transforming growth factor beta receptor signaling pathway	3	88	1.41	0.0016	9606.ENSP00000306245,9606.ENSP00000360266,9606.ENSP00000365280	FOS,JUN,ID1
GO:0035970	peptidyl-threonine dephosphorylation	2	16	1.97	0.0017	9606.ENSP00000239223,9606.ENSP00000358596	DUSP1,DUSP5
GO:0007165	signal transduction	15	4738	0.38	0.0018	9606.ENSP00000230990,9606.ENSP00000239223,9606.ENSP00000239938,9606.ENSP00000270162,9606.ENSP00000272233,9606.ENSP00000279488,9606.ENSP00000290551,9606.ENSP00000306245,9606.ENSP00000312150,9606.ENSP00000356954,9606.ENSP00000358596,9606.ENSP00000360266,9606.ENSP00000365280,9606.ENSP00000391826,9606.ENSP00000469647	HBEGF,DUSP1,EGR1,SIK1,RHOB,DUSP6,BTG2,FOS,TRIB1,CTGF,DUSP5,JUN,ID1,IGF2,ZFP36
GO:0007611	learning or memory	4	237	1.1	0.0018	9606.ENSP00000242480,9606.ENSP00000290551,9606.ENSP00000306245,9606.ENSP00000360266	EGR2,BTG2,FOS,JUN
GO:0043085	positive regulation of catalytic activity	8	1381	0.64	0.002	9606.ENSP00000215631,9606.ENSP00000239938,9606.ENSP00000279488,9606.ENSP00000356954,9606.ENSP00000358596,9606.ENSP00000360266,9606.ENSP00000391826,9606.ENSP00000398736	GADD45B,EGR1,DUSP6,CTGF,DUSP5,JUN,IGF2,CYR61
GO:0035994	response to muscle stretch	2	18	1.92	0.0021	9606.ENSP00000306245,9606.ENSP00000360266	FOS,JUN
GO:0045637	regulation of myeloid cell differentiation	4	249	1.08	0.0021	9606.ENSP00000306245,9606.ENSP00000312150,9606.ENSP00000360266,9606.ENSP00000469647	FOS,TRIB1,JUN,ZFP36
GO:0051412	response to corticosterone	2	18	1.92	0.0021	9606.ENSP00000245919,9606.ENSP00000306245	FOSB,FOS
GO:0035335	peptidyl-tyrosine dephosphorylation	3	100	1.35	0.0022	9606.ENSP00000239223,9606.ENSP00000279488,9606.ENSP00000358596	DUSP1,DUSP6,DUSP5
GO:0043412	macromolecule modification	12	3197	0.45	0.0024	9606.ENSP00000230990,9606.ENSP00000239223,9606.ENSP00000242480,9606.ENSP00000270162,9606.ENSP00000279488,9606.ENSP00000290551,9606.ENSP00000306245,9606.ENSP00000312150,9606.ENSP00000358596,9606.ENSP00000398736,9606.ENSP00000469647,9606.ENSP00000484710	HBEGF,DUSP1,EGR2,SIK1,DUSP6,BTG2,FOS,TRIB1,DUSP5,CYR61,ZFP36,C17orf96
GO:0071236	cellular response to antibiotic	3	112	1.3	0.003	9606.ENSP00000239938,9606.ENSP00000248071,9606.ENSP00000272233	EGR1,KLF2,RHOB
GO:0035295	tube development	6	793	0.76	0.0032	9606.ENSP00000248071,9606.ENSP00000272233,9606.ENSP00000356954,9606.ENSP00000360266,9606.ENSP00000365280,9606.ENSP00000398736	KLF2,RHOB,CTGF,JUN,ID1,CYR61
GO:0071774	response to fibroblast growth factor	3	115	1.29	0.0032	9606.ENSP00000356954,9606.ENSP00000465617,9606.ENSP00000469647	CTGF,IER2,ZFP36
GO:0009967	positive regulation of signal transduction	8	1493	0.61	0.0033	9606.ENSP00000215631,9606.ENSP00000230990,9606.ENSP00000279488,9606.ENSP00000356954,9606.ENSP00000358596,9606.ENSP00000360266,9606.ENSP00000391826,9606.ENSP00000398736	GADD45B,HBEGF,DUSP6,CTGF,DUSP5,JUN,IGF2,CYR61
GO:0032897	negative regulation of viral transcription	2	24	1.8	0.0034	9606.ENSP00000360266,9606.ENSP00000469647	JUN,ZFP36
GO:0044319	wound healing, spreading of cells	2	24	1.8	0.0034	9606.ENSP00000230990,9606.ENSP00000398736	HBEGF,CYR61
GO:0060669	embryonic placenta morphogenesis	2	24	1.8	0.0034	9606.ENSP00000391826,9606.ENSP00000398736	IGF2,CYR61
GO:1901214	regulation of neuron death	4	288	1.02	0.0034	9606.ENSP00000239938,9606.ENSP00000290551,9606.ENSP00000306245,9606.ENSP00000360266	EGR1,BTG2,FOS,JUN
GO:1902895	positive regulation of pri-miRNA transcription by RNA polymerase II	2	25	1.78	0.0035	9606.ENSP00000306245,9606.ENSP00000360266	FOS,JUN
GO:0032496	response to lipopolysaccharide	4	298	1	0.0038	9606.ENSP00000306245,9606.ENSP00000312150,9606.ENSP00000360266,9606.ENSP00000469647	FOS,TRIB1,JUN,ZFP36
GO:0048660	regulation of smooth muscle cell proliferation	3	126	1.25	0.0039	9606.ENSP00000230990,9606.ENSP00000312150,9606.ENSP00000360266	HBEGF,TRIB1,JUN
GO:0033554	cellular response to stress	8	1553	0.59	0.004	9606.ENSP00000239938,9606.ENSP00000248071,9606.ENSP00000272233,9606.ENSP00000290551,9606.ENSP00000306245,9606.ENSP00000312150,9606.ENSP00000360266,9606.ENSP00000469647	EGR1,KLF2,RHOB,BTG2,FOS,TRIB1,JUN,ZFP36
GO:0009611	response to wounding	5	547	0.84	0.0041	9606.ENSP00000230990,9606.ENSP00000356954,9606.ENSP00000360266,9606.ENSP00000398736,9606.ENSP00000469647	HBEGF,CTGF,JUN,CYR61,ZFP36
GO:1901342	regulation of vasculature development	4	305	0.99	0.0041	9606.ENSP00000239938,9606.ENSP00000248071,9606.ENSP00000272233,9606.ENSP00000365280	EGR1,KLF2,RHOB,ID1
GO:0016070	RNA metabolic process	12	3430	0.42	0.0042	9606.ENSP00000239938,9606.ENSP00000242480,9606.ENSP00000245919,9606.ENSP00000248071,9606.ENSP00000290551,9606.ENSP00000306245,9606.ENSP00000356954,9606.ENSP00000360266,9606.ENSP00000365280,9606.ENSP00000419923,9606.ENSP00000465617,9606.ENSP00000469647	EGR1,EGR2,FOSB,KLF2,BTG2,FOS,CTGF,JUN,ID1,KLF6,IER2,ZFP36
GO:0035690	cellular response to drug	4	310	0.99	0.0043	9606.ENSP00000239938,9606.ENSP00000248071,9606.ENSP00000272233,9606.ENSP00000365280	EGR1,KLF2,RHOB,ID1
GO:0010634	positive regulation of epithelial cell migration	3	136	1.22	0.0046	9606.ENSP00000230990,9606.ENSP00000272233,9606.ENSP00000360266	HBEGF,RHOB,JUN
GO:0043066	negative regulation of apoptotic process	6	859	0.72	0.0046	9606.ENSP00000239223,9606.ENSP00000259874,9606.ENSP00000290551,9606.ENSP00000360266,9606.ENSP00000365280,9606.ENSP00000398736	DUSP1,IER3,BTG2,JUN,ID1,CYR61
GO:0007612	learning	3	137	1.22	0.0047	9606.ENSP00000290551,9606.ENSP00000306245,9606.ENSP00000360266	BTG2,FOS,JUN
GO:0001101	response to acid chemical	4	323	0.97	0.0049	9606.ENSP00000239223,9606.ENSP00000239938,9606.ENSP00000248071,9606.ENSP00000356954	DUSP1,EGR1,KLF2,CTGF
GO:0071276	cellular response to cadmium ion	2	31	1.69	0.0049	9606.ENSP00000306245,9606.ENSP00000360266	FOS,JUN
GO:0006464	cellular protein modification process	11	2999	0.44	0.005	9606.ENSP00000230990,9606.ENSP00000239223,9606.ENSP00000242480,9606.ENSP00000270162,9606.ENSP00000279488,9606.ENSP00000290551,9606.ENSP00000312150,9606.ENSP00000358596,9606.ENSP00000398736,9606.ENSP00000469647,9606.ENSP00000484710	HBEGF,DUSP1,EGR2,SIK1,DUSP6,BTG2,TRIB1,DUSP5,CYR61,ZFP36,C17orf96
GO:0071902	positive regulation of protein serine/threonine kinase activity	4	340	0.95	0.0056	9606.ENSP00000215631,9606.ENSP00000279488,9606.ENSP00000358596,9606.ENSP00000391826	GADD45B,DUSP6,DUSP5,IGF2
GO:0045597	positive regulation of cell differentiation	6	908	0.7	0.0057	9606.ENSP00000306245,9606.ENSP00000312150,9606.ENSP00000356954,9606.ENSP00000360266,9606.ENSP00000398736,9606.ENSP00000469647	FOS,TRIB1,CTGF,JUN,CYR61,ZFP36
GO:0032147	activation of protein kinase activity	4	347	0.94	0.0059	9606.ENSP00000215631,9606.ENSP00000279488,9606.ENSP00000358596,9606.ENSP00000391826	GADD45B,DUSP6,DUSP5,IGF2
GO:0044267	cellular protein metabolic process	12	3603	0.4	0.006	9606.ENSP00000230990,9606.ENSP00000239223,9606.ENSP00000242480,9606.ENSP00000270162,9606.ENSP00000279488,9606.ENSP00000290551,9606.ENSP00000312150,9606.ENSP00000358596,9606.ENSP00000391826,9606.ENSP00000398736,9606.ENSP00000469647,9606.ENSP00000484710	HBEGF,DUSP1,EGR2,SIK1,DUSP6,BTG2,TRIB1,DUSP5,IGF2,CYR61,ZFP36,C17orf96
GO:0006468	protein phosphorylation	6	923	0.69	0.0061	9606.ENSP00000230990,9606.ENSP00000270162,9606.ENSP00000279488,9606.ENSP00000312150,9606.ENSP00000358596,9606.ENSP00000469647	HBEGF,SIK1,DUSP6,TRIB1,DUSP5,ZFP36
GO:0032570	response to progesterone	2	36	1.62	0.0061	9606.ENSP00000245919,9606.ENSP00000306245	FOSB,FOS
GO:0043433	negative regulation of DNA-binding transcription factor activity	3	157	1.16	0.0063	9606.ENSP00000270162,9606.ENSP00000312150,9606.ENSP00000365280	SIK1,TRIB1,ID1
GO:0030182	neuron differentiation	6	940	0.68	0.0065	9606.ENSP00000242480,9606.ENSP00000290551,9606.ENSP00000360266,9606.ENSP00000365280,9606.ENSP00000465617,9606.ENSP00000484710	EGR2,BTG2,JUN,ID1,IER2,C17orf96
GO:0030324	lung development	3	162	1.14	0.0068	9606.ENSP00000248071,9606.ENSP00000356954,9606.ENSP00000365280	KLF2,CTGF,ID1
GO:0071364	cellular response to epidermal growth factor stimulus	2	40	1.58	0.0072	9606.ENSP00000365280,9606.ENSP00000469647	ID1,ZFP36
GO:0046890	regulation of lipid biosynthetic process	3	174	1.11	0.0082	9606.ENSP00000239938,9606.ENSP00000270162,9606.ENSP00000398736	EGR1,SIK1,CYR61
GO:0040008	regulation of growth	5	663	0.75	0.0083	9606.ENSP00000230990,9606.ENSP00000279488,9606.ENSP00000356954,9606.ENSP00000391826,9606.ENSP00000398736	HBEGF,DUSP6,CTGF,IGF2,CYR61
GO:0030278	regulation of ossification	3	181	1.1	0.0089	9606.ENSP00000242480,9606.ENSP00000365280,9606.ENSP00000398736	EGR2,ID1,CYR61
GO:0061448	connective tissue development	3	194	1.07	0.0107	9606.ENSP00000239938,9606.ENSP00000356954,9606.ENSP00000398736	EGR1,CTGF,CYR61
GO:0060429	epithelium development	6	1055	0.63	0.0108	9606.ENSP00000230990,9606.ENSP00000248071,9606.ENSP00000272233,9606.ENSP00000360266,9606.ENSP00000365280,9606.ENSP00000398736	HBEGF,KLF2,RHOB,JUN,ID1,CYR61
GO:0097237	cellular response to toxic substance	3	195	1.06	0.0108	9606.ENSP00000239938,9606.ENSP00000248071,9606.ENSP00000272233	EGR1,KLF2,RHOB
GO:0001706	endoderm formation	2	52	1.46	0.0111	9606.ENSP00000239223,9606.ENSP00000358596	DUSP1,DUSP5
GO:0043392	negative regulation of DNA binding	2	52	1.46	0.0111	9606.ENSP00000360266,9606.ENSP00000365280	JUN,ID1
GO:0006139	nucleobase-containing compound metabolic process	13	4551	0.33	0.0127	9606.ENSP00000239938,9606.ENSP00000242480,9606.ENSP00000245919,9606.ENSP00000248071,9606.ENSP00000290551,9606.ENSP00000306245,9606.ENSP00000356954,9606.ENSP00000360266,9606.ENSP00000365280,9606.ENSP00000391826,9606.ENSP00000419923,9606.ENSP00000465617,9606.ENSP00000469647	EGR1,EGR2,FOSB,KLF2,BTG2,FOS,CTGF,JUN,ID1,IGF2,KLF6,IER2,ZFP36
GO:0043901	negative regulation of multi-organism process	3	212	1.03	0.0132	9606.ENSP00000312150,9606.ENSP00000360266,9606.ENSP00000469647	TRIB1,JUN,ZFP36
GO:0030334	regulation of cell migration	5	753	0.7	0.0134	9606.ENSP00000230990,9606.ENSP00000272233,9606.ENSP00000312150,9606.ENSP00000360266,9606.ENSP00000398736	HBEGF,RHOB,TRIB1,JUN,CYR61
GO:0030335	positive regulation of cell migration	4	452	0.82	0.0134	9606.ENSP00000230990,9606.ENSP00000272233,9606.ENSP00000360266,9606.ENSP00000398736	HBEGF,RHOB,JUN,CYR61
GO:0032868	response to insulin	3	213	1.03	0.0134	9606.ENSP00000239938,9606.ENSP00000242480,9606.ENSP00000391826	EGR1,EGR2,IGF2
GO:0060395	SMAD protein signal transduction	2	58	1.41	0.0134	9606.ENSP00000306245,9606.ENSP00000360266	FOS,JUN
GO:0001503	ossification	3	215	1.02	0.0135	9606.ENSP00000356954,9606.ENSP00000391826,9606.ENSP00000398736	CTGF,IGF2,CYR61
GO:0032233	positive regulation of actin filament bundle assembly	2	60	1.4	0.0141	9606.ENSP00000356954,9606.ENSP00000365280	CTGF,ID1
GO:0061035	regulation of cartilage development	2	63	1.38	0.0153	9606.ENSP00000356954,9606.ENSP00000398736	CTGF,CYR61
GO:0040011	locomotion	6	1144	0.6	0.0154	9606.ENSP00000230990,9606.ENSP00000242480,9606.ENSP00000356954,9606.ENSP00000365280,9606.ENSP00000398736,9606.ENSP00000465617	HBEGF,EGR2,CTGF,ID1,CYR61,IER2
GO:0038095	Fc-epsilon receptor signaling pathway	2	64	1.37	0.0156	9606.ENSP00000306245,9606.ENSP00000360266	FOS,JUN
GO:0070301	cellular response to hydrogen peroxide	2	64	1.37	0.0156	9606.ENSP00000248071,9606.ENSP00000272233	KLF2,RHOB
GO:0071479	cellular response to ionizing radiation	2	64	1.37	0.0156	9606.ENSP00000239938,9606.ENSP00000272233	EGR1,RHOB
GO:0070373	negative regulation of ERK1 and ERK2 cascade	2	65	1.36	0.0159	9606.ENSP00000239223,9606.ENSP00000279488	DUSP1,DUSP6
GO:0097305	response to alcohol	3	233	0.99	0.0163	9606.ENSP00000245919,9606.ENSP00000248071,9606.ENSP00000306245	FOSB,KLF2,FOS
GO:0007507	heart development	4	485	0.79	0.0164	9606.ENSP00000270162,9606.ENSP00000360266,9606.ENSP00000365280,9606.ENSP00000398736	SIK1,JUN,ID1,CYR61
GO:0071417	cellular response to organonitrogen compound	4	485	0.79	0.0164	9606.ENSP00000239938,9606.ENSP00000248071,9606.ENSP00000365280,9606.ENSP00000391826	EGR1,KLF2,ID1,IGF2
GO:0071407	cellular response to organic cyclic compound	4	505	0.78	0.0184	9606.ENSP00000239938,9606.ENSP00000248071,9606.ENSP00000365280,9606.ENSP00000469647	EGR1,KLF2,ID1,ZFP36
GO:0040029	regulation of gene expression, epigenetic	3	251	0.95	0.0193	9606.ENSP00000248071,9606.ENSP00000391826,9606.ENSP00000469647	KLF2,IGF2,ZFP36
GO:0008306	associative learning	2	75	1.3	0.0199	9606.ENSP00000290551,9606.ENSP00000306245	BTG2,FOS
GO:0007568	aging	3	255	0.95	0.02	9606.ENSP00000306245,9606.ENSP00000356954,9606.ENSP00000360266	FOS,CTGF,JUN
GO:0030097	hemopoiesis	4	526	0.76	0.0209	9606.ENSP00000239938,9606.ENSP00000248071,9606.ENSP00000360266,9606.ENSP00000419923	EGR1,KLF2,JUN,KLF6
GO:0009887	animal organ morphogenesis	5	865	0.64	0.0217	9606.ENSP00000356954,9606.ENSP00000360266,9606.ENSP00000365280,9606.ENSP00000391826,9606.ENSP00000398736	CTGF,JUN,ID1,IGF2,CYR61
GO:0043406	positive regulation of MAP kinase activity	3	264	0.93	0.0217	9606.ENSP00000215631,9606.ENSP00000279488,9606.ENSP00000358596	GADD45B,DUSP6,DUSP5
GO:0048661	positive regulation of smooth muscle cell proliferation	2	80	1.27	0.022	9606.ENSP00000230990,9606.ENSP00000360266	HBEGF,JUN
GO:0048598	embryonic morphogenesis	4	545	0.74	0.023	9606.ENSP00000239223,9606.ENSP00000358596,9606.ENSP00000391826,9606.ENSP00000398736	DUSP1,DUSP5,IGF2,CYR61
GO:0001649	osteoblast differentiation	2	83	1.26	0.0232	9606.ENSP00000391826,9606.ENSP00000398736	IGF2,CYR61
GO:0043255	regulation of carbohydrate biosynthetic process	2	83	1.26	0.0232	9606.ENSP00000270162,9606.ENSP00000391826	SIK1,IGF2
GO:0090068	positive regulation of cell cycle process	3	273	0.92	0.0232	9606.ENSP00000290551,9606.ENSP00000356954,9606.ENSP00000391826	BTG2,CTGF,IGF2
GO:0009790	embryo development	5	890	0.63	0.0236	9606.ENSP00000239223,9606.ENSP00000248071,9606.ENSP00000358596,9606.ENSP00000391826,9606.ENSP00000398736	DUSP1,KLF2,DUSP5,IGF2,CYR61
GO:0045765	regulation of angiogenesis	3	277	0.91	0.0239	9606.ENSP00000248071,9606.ENSP00000272233,9606.ENSP00000365280	KLF2,RHOB,ID1
GO:0003158	endothelium development	2	86	1.24	0.0243	9606.ENSP00000272233,9606.ENSP00000365280	RHOB,ID1
GO:0006915	apoptotic process	5	915	0.61	0.0257	9606.ENSP00000215631,9606.ENSP00000259874,9606.ENSP00000272233,9606.ENSP00000360266,9606.ENSP00000398736	GADD45B,IER3,RHOB,JUN,CYR61
GO:0048870	cell motility	5	914	0.61	0.0257	9606.ENSP00000230990,9606.ENSP00000356954,9606.ENSP00000365280,9606.ENSP00000398736,9606.ENSP00000465617	HBEGF,CTGF,ID1,CYR61,IER2
GO:1901653	cellular response to peptide	3	289	0.89	0.026	9606.ENSP00000248071,9606.ENSP00000365280,9606.ENSP00000391826	KLF2,ID1,IGF2
GO:0009416	response to light stimulus	3	290	0.89	0.0261	9606.ENSP00000239223,9606.ENSP00000270162,9606.ENSP00000306245	DUSP1,SIK1,FOS
GO:0030509	BMP signaling pathway	2	92	1.21	0.0268	9606.ENSP00000239938,9606.ENSP00000365280	EGR1,ID1
GO:0045638	negative regulation of myeloid cell differentiation	2	93	1.21	0.0272	9606.ENSP00000312150,9606.ENSP00000469647	TRIB1,ZFP36
GO:0042035	regulation of cytokine biosynthetic process	2	96	1.2	0.0288	9606.ENSP00000239938,9606.ENSP00000469647	EGR1,ZFP36
GO:0022414	reproductive process	6	1350	0.52	0.029	9606.ENSP00000238647,9606.ENSP00000239938,9606.ENSP00000245919,9606.ENSP00000306245,9606.ENSP00000391826,9606.ENSP00000398736	IRF2BPL,EGR1,FOSB,FOS,IGF2,CYR61
GO:0006928	movement of cell or subcellular component	6	1355	0.52	0.0294	9606.ENSP00000230990,9606.ENSP00000242480,9606.ENSP00000356954,9606.ENSP00000365280,9606.ENSP00000398736,9606.ENSP00000465617	HBEGF,EGR2,CTGF,ID1,CYR61,IER2
GO:0001701	in utero embryonic development	3	306	0.87	0.0295	9606.ENSP00000248071,9606.ENSP00000391826,9606.ENSP00000398736	KLF2,IGF2,CYR61
GO:0010906	regulation of glucose metabolic process	2	100	1.18	0.0305	9606.ENSP00000270162,9606.ENSP00000391826	SIK1,IGF2
GO:0050678	regulation of epithelial cell proliferation	3	311	0.86	0.0305	9606.ENSP00000360266,9606.ENSP00000365280,9606.ENSP00000469647	JUN,ID1,ZFP36
GO:0007346	regulation of mitotic cell cycle	4	608	0.69	0.0308	9606.ENSP00000239223,9606.ENSP00000270162,9606.ENSP00000290551,9606.ENSP00000391826	DUSP1,SIK1,BTG2,IGF2
GO:0002521	leukocyte differentiation	3	313	0.86	0.0309	9606.ENSP00000239938,9606.ENSP00000360266,9606.ENSP00000419923	EGR1,JUN,KLF6
GO:0003002	regionalization	3	313	0.86	0.0309	9606.ENSP00000242480,9606.ENSP00000279488,9606.ENSP00000290551	EGR2,DUSP6,BTG2
GO:0072593	reactive oxygen species metabolic process	2	103	1.16	0.0318	9606.ENSP00000356954,9606.ENSP00000398736	CTGF,CYR61
GO:0051403	stress-activated MAPK cascade	2	107	1.15	0.0341	9606.ENSP00000312150,9606.ENSP00000469647	TRIB1,ZFP36
GO:0044344	cellular response to fibroblast growth factor stimulus	2	108	1.14	0.0344	9606.ENSP00000356954,9606.ENSP00000469647	CTGF,ZFP36
GO:0062012	regulation of small molecule metabolic process	3	332	0.83	0.0356	9606.ENSP00000239938,9606.ENSP00000270162,9606.ENSP00000391826	EGR1,SIK1,IGF2
GO:0045667	regulation of osteoblast differentiation	2	112	1.13	0.0366	9606.ENSP00000365280,9606.ENSP00000398736	ID1,CYR61
GO:0031331	positive regulation of cellular catabolic process	3	343	0.82	0.0384	9606.ENSP00000290551,9606.ENSP00000312150,9606.ENSP00000469647	BTG2,TRIB1,ZFP36
GO:0017148	negative regulation of translation	2	117	1.11	0.0393	9606.ENSP00000290551,9606.ENSP00000469647	BTG2,ZFP36
GO:0034097	response to cytokine	5	1035	0.56	0.0393	9606.ENSP00000239938,9606.ENSP00000248071,9606.ENSP00000306245,9606.ENSP00000360266,9606.ENSP00000469647	EGR1,KLF2,FOS,JUN,ZFP36
GO:0045862	positive regulation of proteolysis	3	347	0.81	0.0393	9606.ENSP00000312150,9606.ENSP00000356954,9606.ENSP00000398736	TRIB1,CTGF,CYR61
GO:0008285	negative regulation of cell population proliferation	4	669	0.65	0.0407	9606.ENSP00000239223,9606.ENSP00000290551,9606.ENSP00000312150,9606.ENSP00000360266	DUSP1,BTG2,TRIB1,JUN
GO:0060359	response to ammonium ion	2	122	1.09	0.042	9606.ENSP00000245919,9606.ENSP00000365280	FOSB,ID1
GO:0043280	positive regulation of cysteine-type endopeptidase activity involved in apoptotic process	2	123	1.09	0.0425	9606.ENSP00000356954,9606.ENSP00000398736	CTGF,CYR61
GO:0071347	cellular response to interleukin-1	2	124	1.08	0.0431	9606.ENSP00000239938,9606.ENSP00000248071	EGR1,KLF2
GO:0010564	regulation of cell cycle process	4	684	0.64	0.0434	9606.ENSP00000239223,9606.ENSP00000290551,9606.ENSP00000356954,9606.ENSP00000391826	DUSP1,BTG2,CTGF,IGF2
GO:0032355	response to estradiol	2	126	1.08	0.0442	9606.ENSP00000239223,9606.ENSP00000356954	DUSP1,CTGF
GO:0046330	positive regulation of JNK cascade	2	126	1.08	0.0442	9606.ENSP00000215631,9606.ENSP00000356954	GADD45B,CTGF
GO:0009749	response to glucose	2	133	1.05	0.0479	9606.ENSP00000239938,9606.ENSP00000356954	EGR1,CTGF
GO:0034248	regulation of cellular amide metabolic process	3	379	0.78	0.0479	9606.ENSP00000290551,9606.ENSP00000398736,9606.ENSP00000469647	BTG2,CYR61,ZFP36
GObp downregulated genes
#term ID	term description	observed gene count	background gene count	strength	false discovery rate	matching proteins in your network (IDs)	matching proteins in your network (labels)
GO:0006334	nucleosome assembly	4	137	1.43	0.0093	9606.ENSP00000244534,9606.ENSP00000330074,9606.ENSP00000379911,9606.ENSP00000484841	HIST1H1D,HIST1H1B,CENPK,HIST1H3B
GO:0019219	regulation of nucleobase-containing compound metabolic process	13	4133	0.47	0.0093	9606.ENSP00000244534,9606.ENSP00000316948,9606.ENSP00000319053,9606.ENSP00000330074,9606.ENSP00000332194,9606.ENSP00000347170,9606.ENSP00000350576,9606.ENSP00000370984,9606.ENSP00000386184,9606.ENSP00000400513,9606.ENSP00000411372,9606.ENSP00000428982,9606.ENSP00000484841	HIST1H1D,CLK4,ZNF77,HIST1H1B,HIST2H2AC,NEIL1,ZNF441,COMMD8,ZBED8,FASTKD1,FAM200A,CCNC,HIST1H3B
GO:0010468	regulation of gene expression	13	4533	0.43	0.012	9606.ENSP00000235382,9606.ENSP00000244534,9606.ENSP00000316948,9606.ENSP00000319053,9606.ENSP00000330074,9606.ENSP00000332194,9606.ENSP00000350576,9606.ENSP00000370984,9606.ENSP00000386184,9606.ENSP00000400513,9606.ENSP00000411372,9606.ENSP00000428982,9606.ENSP00000484841	RGS2,HIST1H1D,CLK4,ZNF77,HIST1H1B,HIST2H2AC,ZNF441,COMMD8,ZBED8,FASTKD1,FAM200A,CCNC,HIST1H3B
GO:0051252	regulation of RNA metabolic process	12	3890	0.46	0.012	9606.ENSP00000244534,9606.ENSP00000316948,9606.ENSP00000319053,9606.ENSP00000330074,9606.ENSP00000332194,9606.ENSP00000350576,9606.ENSP00000370984,9606.ENSP00000386184,9606.ENSP00000400513,9606.ENSP00000411372,9606.ENSP00000428982,9606.ENSP00000484841	HIST1H1D,CLK4,ZNF77,HIST1H1B,HIST2H2AC,ZNF441,COMMD8,ZBED8,FASTKD1,FAM200A,CCNC,HIST1H3B
GO:0051171	regulation of nitrogen compound metabolic process	14	5827	0.35	0.029	9606.ENSP00000235382,9606.ENSP00000244534,9606.ENSP00000316948,9606.ENSP00000319053,9606.ENSP00000330074,9606.ENSP00000332194,9606.ENSP00000347170,9606.ENSP00000350576,9606.ENSP00000370984,9606.ENSP00000386184,9606.ENSP00000400513,9606.ENSP00000411372,9606.ENSP00000428982,9606.ENSP00000484841	RGS2,HIST1H1D,CLK4,ZNF77,HIST1H1B,HIST2H2AC,NEIL1,ZNF441,COMMD8,ZBED8,FASTKD1,FAM200A,CCNC,HIST1H3B
GO:0006325	chromatin organization	5	683	0.83	0.0341	9606.ENSP00000244534,9606.ENSP00000330074,9606.ENSP00000332194,9606.ENSP00000379911,9606.ENSP00000484841	HIST1H1D,HIST1H1B,HIST2H2AC,CENPK,HIST1H3B
GO:0080090	regulation of primary metabolic process	14	5982	0.34	0.0341	9606.ENSP00000235382,9606.ENSP00000244534,9606.ENSP00000316948,9606.ENSP00000319053,9606.ENSP00000330074,9606.ENSP00000332194,9606.ENSP00000347170,9606.ENSP00000350576,9606.ENSP00000370984,9606.ENSP00000386184,9606.ENSP00000400513,9606.ENSP00000411372,9606.ENSP00000428982,9606.ENSP00000484841	RGS2,HIST1H1D,CLK4,ZNF77,HIST1H1B,HIST2H2AC,NEIL1,ZNF441,COMMD8,ZBED8,FASTKD1,FAM200A,CCNC,HIST1H3B
GO:0031323	regulation of cellular metabolic process	14	6082	0.33	0.0368	9606.ENSP00000235382,9606.ENSP00000244534,9606.ENSP00000316948,9606.ENSP00000319053,9606.ENSP00000330074,9606.ENSP00000332194,9606.ENSP00000347170,9606.ENSP00000350576,9606.ENSP00000370984,9606.ENSP00000386184,9606.ENSP00000400513,9606.ENSP00000411372,9606.ENSP00000428982,9606.ENSP00000484841	RGS2,HIST1H1D,CLK4,ZNF77,HIST1H1B,HIST2H2AC,NEIL1,ZNF441,COMMD8,ZBED8,FASTKD1,FAM200A,CCNC,HIST1H3B
GO:0060255	regulation of macromolecule metabolic process	14	6072	0.33	0.0368	9606.ENSP00000235382,9606.ENSP00000244534,9606.ENSP00000316948,9606.ENSP00000319053,9606.ENSP00000330074,9606.ENSP00000332194,9606.ENSP00000347170,9606.ENSP00000350576,9606.ENSP00000370984,9606.ENSP00000386184,9606.ENSP00000400513,9606.ENSP00000411372,9606.ENSP00000428982,9606.ENSP00000484841	RGS2,HIST1H1D,CLK4,ZNF77,HIST1H1B,HIST2H2AC,NEIL1,ZNF441,COMMD8,ZBED8,FASTKD1,FAM200A,CCNC,HIST1H3B

## Sheet: 72h_KEGG
Supplementary table S7: Results from the Gene Ontology (GO) analysis in the category for biological process complete (GObp) and Pathway Enrichment (KEGG pathways) in Cryptosporidium parvum infected cells at 72 hpi.
#term ID	term description	observed gene count	background gene count	strength	false discovery rate	matching proteins in your network (IDs)	matching proteins in your network (labels)
hsa04010	MAPK signaling pathway	7	293	1	0.00063	9606.ENSP00000215631,9606.ENSP00000239223,9606.ENSP00000279488,9606.ENSP00000306245,9606.ENSP00000358596,9606.ENSP00000360266,9606.ENSP00000391826	GADD45B,DUSP1,DUSP6,FOS,DUSP5,JUN,IGF2
hsa05031	Amphetamine addiction	3	65	1.28	0.0148	9606.ENSP00000245919,9606.ENSP00000306245,9606.ENSP00000360266	FOSB,FOS,JUN
hsa05166	HTLV-I infection	5	250	0.92	0.0148	9606.ENSP00000239938,9606.ENSP00000242480,9606.ENSP00000306245,9606.ENSP00000360266,9606.ENSP00000469647	EGR1,EGR2,FOS,JUN,ZFP36
hsa05418	Fluid shear stress and atherosclerosis	4	133	1.1	0.0148	9606.ENSP00000239223,9606.ENSP00000248071,9606.ENSP00000306245,9606.ENSP00000360266	DUSP1,KLF2,FOS,JUN
hsa05210	Colorectal cancer	3	85	1.17	0.0226	9606.ENSP00000215631,9606.ENSP00000306245,9606.ENSP00000360266	GADD45B,FOS,JUN
hsa01522	Endocrine resistance	3	95	1.12	0.0235	9606.ENSP00000230990,9606.ENSP00000306245,9606.ENSP00000360266	HBEGF,FOS,JUN
hsa04657	IL-17 signaling pathway	3	92	1.13	0.0235	9606.ENSP00000245919,9606.ENSP00000306245,9606.ENSP00000360266	FOSB,FOS,JUN
hsa04380	Osteoclast differentiation	3	124	1	0.0402	9606.ENSP00000245919,9606.ENSP00000306245,9606.ENSP00000360266	FOSB,FOS,JUN
hsa04210	Apoptosis	3	135	0.97	0.0433	9606.ENSP00000215631,9606.ENSP00000306245,9606.ENSP00000360266	GADD45B,FOS,JUN
hsa04371	Apelin signaling pathway	3	133	0.97	0.0433	9606.ENSP00000239938,9606.ENSP00000248071,9606.ENSP00000356954	EGR1,KLF2,CTGF
hsa04915	Estrogen signaling pathway	3	133	0.97	0.0433	9606.ENSP00000230990,9606.ENSP00000306245,9606.ENSP00000360266	HBEGF,FOS,JUN
hsa04921	Oxytocin signaling pathway	3	149	0.92	0.0433	9606.ENSP00000235382,9606.ENSP00000306245,9606.ENSP00000360266	RGS2,FOS,JUN
hsa05030	Cocaine addiction	2	49	1.23	0.0433	9606.ENSP00000245919,9606.ENSP00000360266	FOSB,JUN
hsa05034	Alcoholism	3	142	0.94	0.0433	9606.ENSP00000245919,9606.ENSP00000332194,9606.ENSP00000484841	FOSB,HIST2H2AC,HIST1H3B
hsa05161	Hepatitis B	3	142	0.94	0.0433	9606.ENSP00000242480,9606.ENSP00000306245,9606.ENSP00000360266	EGR2,FOS,JUN
hsa05224	Breast cancer	3	147	0.93	0.0433	9606.ENSP00000215631,9606.ENSP00000306245,9606.ENSP00000360266	GADD45B,FOS,JUN
hsa05202	Transcriptional misregulation in cancer	3	169	0.87	0.0438	9606.ENSP00000215631,9606.ENSP00000279488,9606.ENSP00000484841	GADD45B,DUSP6,HIST1H3B
KEGG upregulated genes
#term ID	term description	observed gene count	background gene count	strength	false discovery rate	matching proteins in your network (IDs)	matching proteins in your network (labels)
hsa04010	MAPK signaling pathway	7	293	1.25	7.83e-06	9606.ENSP00000215631,9606.ENSP00000239223,9606.ENSP00000279488,9606.ENSP00000306245,9606.ENSP00000358596,9606.ENSP00000360266,9606.ENSP00000391826	GADD45B,DUSP1,DUSP6,FOS,DUSP5,JUN,IGF2
hsa05166	HTLV-I infection	5	250	1.18	0.00078	9606.ENSP00000239938,9606.ENSP00000242480,9606.ENSP00000306245,9606.ENSP00000360266,9606.ENSP00000469647	EGR1,EGR2,FOS,JUN,ZFP36
hsa05418	Fluid shear stress and atherosclerosis	4	133	1.35	0.00084	9606.ENSP00000239223,9606.ENSP00000248071,9606.ENSP00000306245,9606.ENSP00000360266	DUSP1,KLF2,FOS,JUN
hsa05031	Amphetamine addiction	3	65	1.54	0.002	9606.ENSP00000245919,9606.ENSP00000306245,9606.ENSP00000360266	FOSB,FOS,JUN
hsa05210	Colorectal cancer	3	85	1.42	0.0035	9606.ENSP00000215631,9606.ENSP00000306245,9606.ENSP00000360266	GADD45B,FOS,JUN
hsa01522	Endocrine resistance	3	95	1.38	0.0037	9606.ENSP00000230990,9606.ENSP00000306245,9606.ENSP00000360266	HBEGF,FOS,JUN
hsa04657	IL-17 signaling pathway	3	92	1.39	0.0037	9606.ENSP00000245919,9606.ENSP00000306245,9606.ENSP00000360266	FOSB,FOS,JUN
hsa04380	Osteoclast differentiation	3	124	1.26	0.0064	9606.ENSP00000245919,9606.ENSP00000306245,9606.ENSP00000360266	FOSB,FOS,JUN
hsa04210	Apoptosis	3	135	1.22	0.007	9606.ENSP00000215631,9606.ENSP00000306245,9606.ENSP00000360266	GADD45B,FOS,JUN
hsa04371	Apelin signaling pathway	3	133	1.23	0.007	9606.ENSP00000239938,9606.ENSP00000248071,9606.ENSP00000356954	EGR1,KLF2,CTGF
hsa04915	Estrogen signaling pathway	3	133	1.23	0.007	9606.ENSP00000230990,9606.ENSP00000306245,9606.ENSP00000360266	HBEGF,FOS,JUN
hsa05161	Hepatitis B	3	142	1.2	0.007	9606.ENSP00000242480,9606.ENSP00000306245,9606.ENSP00000360266	EGR2,FOS,JUN
hsa05224	Breast cancer	3	147	1.19	0.007	9606.ENSP00000215631,9606.ENSP00000306245,9606.ENSP00000360266	GADD45B,FOS,JUN
hsa05167	Kaposi's sarcoma-associated herpesvirus infection	3	183	1.09	0.011	9606.ENSP00000306245,9606.ENSP00000360266,9606.ENSP00000469647	FOS,JUN,ZFP36
hsa05030	Cocaine addiction	2	49	1.49	0.0115	9606.ENSP00000245919,9606.ENSP00000360266	FOSB,JUN
hsa05120	Epithelial cell signaling in Helicobacter pylori infection	2	66	1.36	0.019	9606.ENSP00000230990,9606.ENSP00000360266	HBEGF,JUN
hsa04662	B cell receptor signaling pathway	2	71	1.33	0.02	9606.ENSP00000306245,9606.ENSP00000360266	FOS,JUN
hsa05133	Pertussis	2	74	1.31	0.02	9606.ENSP00000306245,9606.ENSP00000360266	FOS,JUN
hsa05140	Leishmaniasis	2	70	1.33	0.02	9606.ENSP00000306245,9606.ENSP00000360266	FOS,JUN
hsa05200	Pathways in cancer	4	515	0.77	0.02	9606.ENSP00000215631,9606.ENSP00000306245,9606.ENSP00000360266,9606.ENSP00000391826	GADD45B,FOS,JUN,IGF2
hsa04012	ErbB signaling pathway	2	83	1.26	0.0223	9606.ENSP00000230990,9606.ENSP00000360266	HBEGF,JUN
hsa04658	Th1 and Th2 cell differentiation	2	88	1.23	0.0223	9606.ENSP00000306245,9606.ENSP00000360266	FOS,JUN
hsa04912	GnRH signaling pathway	2	88	1.23	0.0223	9606.ENSP00000230990,9606.ENSP00000360266	HBEGF,JUN
hsa05132	Salmonella infection	2	84	1.25	0.0223	9606.ENSP00000306245,9606.ENSP00000360266	FOS,JUN
hsa05323	Rheumatoid arthritis	2	84	1.25	0.0223	9606.ENSP00000306245,9606.ENSP00000360266	FOS,JUN
hsa04620	Toll-like receptor signaling pathway	2	102	1.17	0.0247	9606.ENSP00000306245,9606.ENSP00000360266	FOS,JUN
hsa04659	Th17 cell differentiation	2	102	1.17	0.0247	9606.ENSP00000306245,9606.ENSP00000360266	FOS,JUN
hsa04660	T cell receptor signaling pathway	2	99	1.18	0.0247	9606.ENSP00000306245,9606.ENSP00000360266	FOS,JUN
hsa04668	TNF signaling pathway	2	108	1.14	0.0247	9606.ENSP00000306245,9606.ENSP00000360266	FOS,JUN
hsa04933	AGE-RAGE signaling pathway in diabetic complications	2	98	1.19	0.0247	9606.ENSP00000239938,9606.ENSP00000360266	EGR1,JUN
hsa05142	Chagas disease (American trypanosomiasis)	2	101	1.17	0.0247	9606.ENSP00000306245,9606.ENSP00000360266	FOS,JUN
hsa05231	Choline metabolism in cancer	2	98	1.19	0.0247	9606.ENSP00000306245,9606.ENSP00000360266	FOS,JUN
hsa04068	FoxO signaling pathway	2	130	1.06	0.0331	9606.ENSP00000215631,9606.ENSP00000248071	GADD45B,KLF2
hsa04926	Relaxin signaling pathway	2	130	1.06	0.0331	9606.ENSP00000306245,9606.ENSP00000360266	FOS,JUN
hsa04921	Oxytocin signaling pathway	2	149	1	0.0403	9606.ENSP00000306245,9606.ENSP00000360266	FOS,JUN
hsa04390	Hippo signaling pathway	2	152	1	0.0407	9606.ENSP00000356954,9606.ENSP00000365280	CTGF,ID1
hsa05225	Hepatocellular carcinoma	2	163	0.97	0.045	9606.ENSP00000215631,9606.ENSP00000391826	GADD45B,IGF2
hsa05202	Transcriptional misregulation in cancer	2	169	0.95	0.0469	9606.ENSP00000215631,9606.ENSP00000279488	GADD45B,DUSP6
KEGG downregulated genes
there were no significant pathway enrichment for KEGG pathways among downregulated genes
